# Supplementary material for: An improved allele-specific PCR primer design method for SNP marker analysis and its application
Source: Plant Methods. 2012 Aug 24;8:34. doi: 10.1186/1746-4811-8-34 (PMC3495711; doi:10.1186/1746-4811-8-34)
Supplement: Additional file 1 — 1686 primer pairs designed based on the SNPs betweenB. oleracealines 01-88 and 02-12. [file 1746-4811-8-34-S1.xlsx]

## Sheet: Sheet1
Primer Name of 1686 SNP primer pairs	SNP types	Mismatch site closest to 3'end (SNP site) of primers	Mismatch base pairs in mismatch sites	Forward primer(5'-3')	Reverse primer(5'-3')
BoASP0001	G/C	4th	AA	GTTGTCTGTATGTGATTTGCGTCGATTG	ATCAGGAATGGTAACCCTGTAAGCAGAAGAAA
BoASP0002	C/G	4th	TT	GTTCTGTGAAATGTGTTTGGTCAAGAGATCAC	AAGTGGACGGAGAAGACGAGGTCGTAGT
BoASP0003	C/G	4th	AA	TAGGAGTTGGTGCAAGGGGATCATTC	ACACAAAGTGCATCACTATGCTAAACTTCAACAGT
BoASP0004	G/C	4th	CC	GTTTGGAATCAGAATTCTTGGACCTCACG	CGTGATGTCGACCACATTTAGAACACTTTG
BoASP0005	G/C	4th	GG	GAAGAGCTTGCTTAGCATAGGTGACGTTG	CCCAGGAACTCCTTCATAAGCCCTAAATTC
BoASP0006	G/C	4th	AA	CCTCTTCTACCAGAAATTTTGGGATATAGTG	ATGTTTTTATGGTCATTCTCTTAACTCGTCCACC
BoASP0007	C/G	4th	GG	GGCTAAGCTACTTTCGGTGGTGGTC	ACATTGGTCTTCTGCTGTTCCTTCCGTAC
BoASP0008	G/C	4th	CA	CCGAAGTCACAGATCGTGTTGCCTG	ATCCAGCCCTAGATCATTCTGGAAGTGTG
BoASP0009	G/C	4th	CC	GGCCAAATTTCCTTGCTGAAGCTTG	ATCGAAATGTGGACAGAAGTTGCTCTAGGTAAAT
BoASP0010	C/G	4th	TT	CATCTTGCAGAAAGTTGTTCAGACGAGTGAC	AATCCTCCAAATCCGAGCACCCC
BoASP0011	C/G	4th	CT	CTTAGCTTTAACTTCATCCAGTTGTTGCATTTAC	AATTTCATTCCTGTGTAACTTCTTTGATGATACGC
BoASP0012	C/G	4th	TG	GATTATTACAAAGATTAAACCGCAACCTCAATCAC	ACAATATTCAGTTTGGGATGTACAACAACAAAGAAA
BoASP0013	G/C	4th	CC	GCTTTTTGGAAAACCCGGTGTACTTG	ATCCTCTAATCCTTGTAGCCATCTGCTTGC
BoASP0014	C/G	4th	TT	GAAATTGGATCAATGTGGAGACATCCTCAC	AATGAAGTCTCCTGTAAATATGCATAGAACCGATG
BoASP0015	C/G	4th	GG	TCTGACTAGTGACCATTCTGGAAACAAGATC	ACATTGTACTGGTTCTGTGGTTGATCCAAACT
BoASP0016	G/C	4th	AG	GATTGTCGAAATGTAGCTTCAGCGATCG	ATTGATTCTGGTCAAGCCTACTTCATTTCAACTT
BoASP0017	G/C	4th	AG	ATCTATTATGAAAGGGAGACATGGGAGAAGAATCG	ATTATTTTTGTCTCATGTCTTTCTCACTCGTTTAT
BoASP0018	G/C	4th	CA	CGGAGTTACAATCTAGACAAGGGGAGATCATG	ATCCCTTTGATGTCATCCTGCAAGGAC
BoASP0019	C/G	4th	AG	CGATCCAGCCACTGTTAATCTCCATCC	AATGGCAATCCGGGTTCTCTGACC
BoASP0020	G/C	4th	TT	CCTAGTAGCGGCATTTAATTTCCTATAGTCGTTAG	CAGGAAAGCAATCGGGTATTCTCTCGA
BoASP0021	C/G	4th	AG	TGAAGATTTCTCCAACCCGAATGGGTCC	AATGAATCATCTAACGCTGTGGAGAAGAACTTTT
BoASP0022	G/C	4th	GG	CATTCAAAGCTACCCAAAGCTGCTG	CCCCAAAGATTATAGTATACTCGACTTTGTTTCAGG
BoASP0023	G/C	4th	AG	GTCCTAAACATAGGCAAGTGAGACATTAGCG	ATTCTTCAGAACAATCATATCCTTCAAAAGTTAGTT
BoASP0024	C/G	4th	AA	GGTCTCAGGTAACACTCTTTATCCCAACTC	ACAGGTGCAAAGGTGTCTGTGTAATCGAG
BoASP0025	C/G	4th	AG	AAGAGAGCACCTCCTCTGCCACAGCCC	AATTCAGCTGAAATTACGTCAATAACTATTCTTTGG
BoASP0026	C/G	4th	TT	GAAGTCCTCAAGATACACGAAGAACGCTAAC	AATCCTCGTGGTTAGGGAGCAGGATAGTC
BoASP0027	C/G	4th	AG	AAGACGTCATCATCTGCTCGAGCGGCC	AATTATTTTAAAAGCATTTTCATTCTCAAGGCCC
BoASP0028	G/C	4th	TT	CAATCACCTTTCCATGTTGAGTCAGATCAG	CATTGTGTCGGATCAGGGCGTGT
BoASP0029	G/C	4th	GG	GATTTTTCAACTATTTAACTGAGCATGAGGAGTTG	CCCACTTGAAGCCAGCGAATACAAGA
BoASP0030	C/G	4th	CT	GACGAAGGAAACTCAGAGATGATGGTTAAC	AATTTCTAAAAATGATGTGACGGCACCATG
BoASP0031	G/C	4th	TG	CAGTAATTAGCATACTCTCGTTGCTGAGATTTAAG	ATCATCTACAGGATTTTACGGGCGAAGGT
BoASP0032	G/C	4th	AA	CCACACGTACCCACCGACTTATTG	ATTCACACACCAAAATGTGTAGAGGAAATTTTATCA
BoASP0033	G/C	4th	CC	AGCATTAATGAATCATTGGTCAAACCACTACACG	CGATCATGTTAATTAGCAACTTTGAAGAACCAAGT
BoASP0034	G/C	4th	GG	GCGAGAAATCCACCAAAGATGCTG	CCCAAGGAACCTAGTTACGAGGCCAGT
BoASP0035	C/G	4th	AA	GGAATTATTATAGTATTTCTGAGGTGTTGTGCATTC	ACAGAGTATCTGATCAACATTAAGCTGGTAAGGACA
BoASP0036	G/C	4th	AA	GGGTTCTTACCATAATAGCAGGTTCTTAACACTG	ATTATACGGTTTAGATGAGATCAAGAACGCCATC
BoASP0037	G/C	4th	GG	GGTACTACTGGAACTAATATCAGGACGAGGTG	CCCAGAGGCCGATCTTGACCAAAT
BoASP0038	G/C	4th	CC	GTTTTGTCAATAACGAAAGATTAAATTCATGCATG	ATCGAATGTGGACCTACTTATTTTTCAATTGAATGT
BoASP0039	C/G	4th	TG	GTAATTCCAACTCATCTGTTCACACAGTCAGCAC	ACAATCATCCACAGTTTCTGCAACTCCAATA
BoASP0040	G/C	4th	AG	GGGAATGGGAAATCCTCCACGGCCG	CGATCTGAAGTGTAGAAATACCCGAAAAGGTTT
BoASP0041	G/C	4th	AG	TGGTTGTTAGTATCTTTGGAGATAGAGATGTAGACG	CGATTATTAATAAGTACAGTCACGTCTCACGTGTCA
BoASP0042	C/G	4th	TT	GTGCTTTGTTTTGATCCTCTGTAGCGTTTCAC	AATGAAGGGAATAAACTGAAAATTGATGCGAC
BoASP0043	C/G	4th	AA	TGTCCAGATAGTGTTTGTTTCATTATGGACTC	ACACGTAAACTATTTCCTCGTAAATAACACGCAAA
BoASP0044	C/G	4th	GG	AGGTTCGCCCATATTTGCTTGTGTTC	ACATTGTTATCACTTGCAAGCAGGATTGGT
BoASP0045	C/G	4th	AA	CTTGATAGGGTTGCATGATAGGGTACTC	ACACAAATGGTTGCATGATTGTGAGCA
BoASP0046	C/G	4th	TG	TGGGGTCTCATCTTTGTACGTTGGGGAC	ACATGTATTAAAACGATGGAAGTGACAATGACAAAT
BoASP0047	G/C	4th	AA	CTCCTATCGTTCAACGTATCTGTCTTTAAACTG	ATGTGAGAATAATCAAGTTTCCAATCTGCTCCTT
BoASP0048	G/C	4th	AG	GAAACCAGCTCCCCTCGAACTCGCCG	CGAGATGACTCCATAAAACTCAAATGCATTACAT
BoASP0049	C/G	4th	AG	CTCTGTTGTTGGCGTCTCAAAGGGTCC	AATTAAAACGAATTAGCCACAAATCTCACAAATCA
BoASP0050	G/C	4th	CA	TCTCATGAATATATATGATACTTTGAAAGTTGCGTG	ATCCAGGCCAGCTCAAGTCCGAGTA
BoASP0051	C/G	4th	GG	GAAGATTCCCTGATTTCGACTAACACGTTC	ACCAACGAAACTTGTTCATCTAATTCACTCCA
BoASP0052	G/C	4th	CC	GAGTAGTTGTAATAGTACCAAATCAAGTGGACGTG	ATCCTTCTTCCTTGTCTATTCTCTTCCCTTCATC
BoASP0053	C/G	4th	CA	GGGTGGCGTATAGAAAGAGATATGATGAGTTCATC	AATACGATATTGACATCACAATGCAGCCTAAAATT
BoASP0054	G/C	4th	GG	GCGAGTTGGATGAGGTTGGTG	CCATTGTTTGTCAACTATTGAAGCTTGTAAGGTCTA
BoASP0055	G/C	4th	CT	ATCTTTACGACACGGTGTATGCTGTCTTTAG	ATCCCCCACCAGTTCTTTGTTACTTCATTTATC
BoASP0056	G/C	4th	TG	CCATCAGAGATATGGCTCATATAAACCTTTG	ATCTCTTGAAGTTCATACTCTCCTAAACATGATTCT
BoASP0057	G/C	4th	GG	AATGTTTTAAGTTTAGCCAGTAGAATCCCAGATG	CCCATGTCCGAAATTTTTCTAGGCATTATTTAG
BoASP0058	G/C	4th	CA	CCAAGCAGTTTTTTGCATAACTATTCTCTAACTTG	ATCGCCACAAGAACATTTACCATCACTGA
BoASP0059	C/G	4th	GG	TGGAGGCATCGTGAGGTAATGGTTC	ACCACTTGCGAGATTGCTTCAAAACG
BoASP0060	C/G	4th	AA	AGATTTTATTTCCTTCTTTTGAGATTACTCTCATTC	ACAATTAATGTTTTTGAACTTCACAGTTGCTCATT
BoASP0061	C/G	4th	CT	TGTAATCCAATGTGTAACCAATTAGGCAATTCTAC	AATTGTTTACGATAGAGTTACGAAAATTAGTGTGTT
BoASP0062	G/C	4th	TT	TCGAAAGTAAATTGTTCATCCCAATTTCATAAG	CAGCTTGTGCCCGACTCTGAGTAAAAGTAA
BoASP0063	G/C	4th	CC	TATCCGAAACCAAACTAAATACCCAAATCTTG	ATCGACGTATTTTTACGAGGATTGTTTTTCCTC
BoASP0064	G/C	4th	CT	CCTTCCACCTTTGTCATATTTTCAATACCTTG	ATGCTCGTATCAATCCACAATATACTCATCATCTTC
BoASP0065	G/C	4th	TG	CCCTAACAGCCCATCAAATCCTTTTAG	ATCCAAGCTATTTTTCCAACAAGCTCTCTCTTC
BoASP0066	G/C	4th	AA	GAGGTTGTCTATTAGTTGTTGCTCATTCACTG	ATGTGAGTCGATAACGTTTTTCATGTGCTATAGG
BoASP0067	C/G	4th	AG	CATTTATCGTGTGAAATGACTCAAGTTAGAGAACC	AATGAATTGAATAAACTCAATTAAGCAAGGATTGA
BoASP0068	G/C	4th	TT	AGCATTGCTAACTGCTCAACACACATCAG	CATGGAGATTAATTGCAAAAGCTCCTTCTTG
BoASP0069	G/C	4th	TT	GATCAACCATTGGAAACCCTAATCATCTAAG	CATGTTTTGTATTCCTATAAACCATGATACCATCCA
BoASP0070	C/G	4th	AG	CCCACCACCCTTGACATATCTAGCATCC	AATGACCAGCGACGCGACCATAAG
BoASP0071	C/G	4th	TT	CGTACTTGCTCAAGCTCCTACCGAGATAAC	AATCCGCAGCGTCAAACATCTATACAAGAA
BoASP0072	C/G	4th	AA	TCGCAGTCAAATTTCACTTAAATTTAAGTTTACTC	ACAGAGTGTATGTCGATCGATTATCGTCTTCAAT
BoASP0073	G/C	4th	CT	ACTTCATGCACCAAACTGAACAAGATATTTG	ATGCTAAATCCTGTGATCAAGAAGACGAAATAATG
BoASP0074	C/G	4th	CT	GCATAAAGATTCAAGCGGAAGAGTAACATAAC	AATGCATCTGTAACCATATCATGCATCCTATCA
BoASP0075	C/G	4th	TG	CGAACCGCTCCAGATGGTCCGTAC	ACACTTCCATCAGAACATCGATCGACATC
BoASP0076	C/G	4th	TG	CGATGGCAACACAGAGCAACAAGGAC	ACATGAACTCAACCAAAGCCTCAAGTTCC
BoASP0077	G/C	4th	TT	ACCAGAGAACACATGAAGGTTCATCAGTCAG	CATTGTGTTTAATAGATCGGCCCAACCA
BoASP0078	C/G	4th	TG	CGACCTATTGTGCCCTTCAATCTCGCAC	ACATGTTCTTGTGGAAAATTCGGCTTGTT
BoASP0079	G/C	4th	CC	TCTCTTTACCCTCTTCCAAAGAATACATATAACCCG	CGTGTATTTGTTCAGGACGTTCTTCAAAGG
BoASP0080	G/C	4th	GG	GACAAGAAGTCTGTTGAAGCATGTATCGTTG	CCATGTTTTCTTTTCGTCAAAGACCACG
BoASP0081	C/G	4th	TT	ACGATAAATCTTCAATAAGAAACTGGAAGAGTAAC	AAGTGGGTAAGCCCTCGTATCATCTCCATA
BoASP0082	C/G	4th	TG	AATTTTAAACATGAGACATTTTTATCAAGACAGGAC	AATTTCTTTTTCTTTGCTTCTCGTGATTTCTCTTTT
BoASP0083	G/C	4th	TT	GGCATCGCGTAGCCAATACAGCTTAAG	CATGCGTTCATAAGTGCTGCTAGGTACATG
BoASP0084	G/C	4th	CT	GCGGTTGATTTTGTAGCGTTTTTTTG	ATGCTTGCTCATAAAGGAGGCCACTTG
BoASP0085	G/C	4th	AG	TGACTTTCTAAACTTGTTTCCCCCAATATACCG	ATTCTTGTCTCTCTCTCTTGAATTCCCTCACATATC
BoASP0086	G/C	4th	CC	CATTTTCATTCAAGGGTCCATGCTTG	ATCCTGCAAGTTCCCGATTGTCCC
BoASP0087	C/G	4th	AG	GGAATAACTGTCCCATAATATTAGAATCGCACCC	AATGAGCAGGCGAATGTTCCGATTC
BoASP0088	G/C	4th	CA	AGTTTAGCTTGATTTGATACATACAATTCTAGCCTG	ATCCGTCGCGCCAGAAATTTTATTTAAAG
BoASP0089	G/C	4th	CT	GGGTGTTGGAGATTTTGTCTGATGCATG	ATCTGGCGCAAAGCAATCCACAAC
BoASP0090	G/C	4th	CT	GAACCCATCTGCAAGCGAATACCTG	ATCTGTAAATTATATATAACCGCCTCCACTCCAGGT
BoASP0091	G/C	4th	TG	ACCGACATATTCCAAGTCTTCAATCTG	ATGCTGTATAGTCTTTGAGAATTTTTCCAACATGG
BoASP0092	C/G	4th	GG	GTTGAGGTGTGTTGAAGCTATCTCATTACTGATC	ACCAGAGACATTCTTTTGTTCAAACAACTATCTTCA
BoASP0093	G/C	4th	CC	GCGTCCCAGTACGAGGGTATTCGCG	CGGAACAGATGCCGACCGAGAG
BoASP0094	C/G	4th	CA	CCAGACGACTTACATGTAAGTCATCCAAATACTTC	AAGTTCAAAGAGATTAGAGAGAGGTTGAAGAGTTTT
BoASP0095	C/G	4th	CT	ACTAAGAAATTTGAGACGTGATTGACCAGATCAAC	ACAAATGCCCAAAACTAGCCCATTACAAAG
BoASP0096	G/C	4th	TT	GTCTGAAAGCTTTGCGTTGTAGTTCTGTATATTTAG	CATGCCTCGTGGTAGTCTTGAGAATCACTT
BoASP0097	C/G	4th	TG	ATGACGTCATCGGAGAGGTTCATGAC	AATGCATTCATTTTCTCTCGATTGGTATTAAAATGT
BoASP0098	C/G	4th	CA	AATGACTATTAGAAGTGGATACCAGATAATCCGTC	AATACTTTTAGTTCAAGGATAAGATTGCGGAGATCC
BoASP0099	G/C	4th	AG	CGCAGTTGCCTTATCCTGAGGAGAGTCG	CGATTCAACGTCTACCGCCGAGAA
BoASP0100	G/C	4th	TT	ATCGACAATATTCAACCTGTGTCGGATAAG	CATTAATCAATTGTCCTGCGCTGTTGC
BoASP0101	C/G	4th	CT	TGATGACAATGGTAATATTGTAAATACTTGATTAAC	AATTTATGTATAGAAAAATGAAAACAAACATCCGCG
BoASP0102	G/C	4th	AA	TGTTAAATCGATGAAAGGTAAATCCTAGTTAGATTG	ATTCCTACCGTCCGTCTGTTGACAAGC
BoASP0103	C/G	4th	TT	TGTAATAGCACGGAGACCCATATAGATCGTATGAC	AAGTGATTTTTCTTCGTTGATGACTTGTGAGAAAT
BoASP0104	C/G	4th	AA	TCTTTCCAGAACTTTTATCTTCTCTATATTGAATTC	ACACGCTCTCTCCTCATTTCTCTTCCTATATCTCT
BoASP0105	G/C	4th	CT	AGGGAATAAGCTGGAGGTAACACACTTATATG	ATCTGTACCTCCACAGATATCATGATCAACCACT
BoASP0106	G/C	4th	GG	CTGCAATTTGCAACGACTCGATG	ATCACCGAGCTAACGGTTATCATCATCACTT
BoASP0107	G/C	4th	CC	CCATGAATTGGCCTTCCTCTTGCCG	CGTGGATAACCCTAAGCAAGGTTCCAAG
BoASP0108	C/G	4th	CA	CTTTTGTAAAACTCACACCATCTTCCTGAGTACATC	AAGTGCTCGTGGGGAAATCCCATC
BoASP0109	G/C	4th	AG	CTCTCTCACCGAGTAACTCAGACATCAACCG	ATTGAATACATGCGGAAAGTAAACCGTATGAAA
BoASP0110	C/G	4th	GG	GGCTCAAACCTTGGTGGCAGTTC	ACCAACTGTTCAGTAGAAAGCCCTTTGACTTC
BoASP0111	G/C	4th	AA	GCCCAATTTTTTGTTCAACTAATTTGGAATG	ATGTTTTATGTCTGGTTGTGAATTTTGAATTGTTCA
BoASP0112	C/G	4th	CT	CAAAGAAGTTTTATCTCGATCTCTTCTTCGTGCAAC	AATTTGGAGGCCTATTTACATATAAAATTTTTCAAA
BoASP0113	C/G	4th	AG	CTTGTAAGCTGGAATCTTTTCTTCTTCTTCTTAACC	AATGGAAAGAAAATCGTAGTTTTAGGCGTTGTC
BoASP0114	G/C	4th	CC	TGCTTAAACCCTAATTCCGTGTGCTTG	ATCCTTCAAGGCATCGACACGAGCT
BoASP0115	G/C	4th	CC	GCTGACCGATATGGTTCCTTTGACTACACG	CGAAGATTACTTTTCGTAAAAATGTTCATGCTGA
BoASP0116	C/G	4th	CT	GTCTTAAACCTGATAACAACTATGGAAGAATGCGAC	AATGCCACACCCCTGCACCAATTA
BoASP0117	G/C	4th	CC	CGTGTTTACCCAGTTTCTCATGTTTCGCG	CGGTATTGGCGTGTCCCAGGATTAG
BoASP0118	C/G	4th	TG	CTAGAAAAGCTATTCGATGAGGCTTATTATACGCAC	ACAATCCCTCCTGAGTTCCTCTGAGAACA
BoASP0119	G/C	4th	CC	GAGATTAGAATTAAGTATGCTCTTCTTTCTCTCGCG	CGAGACTCCATTGAGGCGAATTCCTTA
BoASP0120	G/C	4th	AG	AGTCGACAGTGACTCCGTTGATTCTGCCG	CGAGCACTTGTATAAAACGAATACTACTACTCTGCC
BoASP0121	G/C	4th	TG	CGTAAACGTCGTCGATAGAAGGAGATTTG	ATGCTGCAACGACGAAGGAGTGATCT
BoASP0122	C/G	4th	TT	GAAATGTCTTGAAACTCGACCAAGGGTGAC	AATGAAGAAGCTAAAACGTGAACGTACATAAAAAGC
BoASP0123	C/G	4th	AG	ACTCTTTTAGTCAACAACCAATCAGCATCTTAGACC	AATTCATCGTAAATAGATGGTTTAAGATGCCAAAAA
BoASP0124	G/C	4th	CT	TCCCTCCTCTCTGAGTATCAACGAATCAG	ATCGAGGTTCATCCCCATGTAAACCCT
BoASP0125	C/G	4th	AA	CGTCACTTTCATGATCTTACCTCTAACCTACTC	ACAGGTCAAGCACTGACTGATATCAACGG
BoASP0126	G/C	4th	CT	GATCTCAATGCAAGGTTTCATCTTTGCTTG	ATCTCTTCCCTTAGTGTCACTTGTATATCCTGCAA
BoASP0127	C/G	4th	TG	CAGCAGATACTCAGGTCTTGTCTTTTGTGGAAC	ACAAGAAGAGAAAGAAGAAATAGAAGATGCGAAGG
BoASP0128	G/C	4th	CA	GACATTGCAAAGATGGAGTGTTCCGA	TGTAACCATTATGAATGCGATTTTAATTTTTAGCTC
BoASP0129	G/C	4th	CA	GGTGATATTGTGGTCCACGGGCTG	TTTTCTCAACTTCAACTTTCAATTAACCAAATATGA
BoASP0130	G/C	4th	CA	GAATGAGAGAACCATACGCCATTGCTG	AAGGGATCTTGCCAACGGTTTTCTAAAAGT
BoASP0131	G/C	4th	CA	AGCTTTTGAACCTCTATTGTCTGAATCTTGTGG	TTCGCGGATTCGAATCAACCAGTC
BoASP0132	G/C	4th	CA	CGGTGAAACATACACCAAGAACACGTGG	GGCAACCACCATAGGAGGTGTGATGTAC
BoASP0133	G/C	4th	CA	CCGAGTGTACGTACTAGACGAGCGACG	TATACTTGAGATGACGAACAACTGTTTCAGTGACA
BoASP0134	G/C	4th	CA	TGCGAGATATTGGAGACTACCAACAGCAG	CTTCCTTGTTCATACATTGCCACAGACAAAC
BoASP0135	G/C	4th	CA	TGGAAGTAAAAGTGAACTAACCAGTTGCCAGAG	GTAAAAATCAAATCCAAGACAAAACAGACGATGA
BoASP0136	C/G	4th	CA	TTTTTCAATAGATCTCTGGATCTCAACGACTCC	TTAGTGCAATGGGAGTCTGCTACAAGGC
BoASP0137	G/C	4th	AA	CTGCTCTTCCACTTCATATATCTGGTCCTCTG	AGATGTTTGGAACTTTTGTTGTCTTCGTTTCTCTA
BoASP0138	G/C	3rd	AA	ATTGGTCAAGAAAATGGACATAAAAATGATTGAAG	CCACTTTATAATCAACAACATTCCCAACTTAAGGTC
BoASP0139	G/C	3rd	AA	GTCAGCTGAATTGTCACTGGATCGAAG	CCATATCATGGCGTTCCATGAAACAAA
BoASP0140	G/C	3rd	AA	ATGACGATGTAGAGGAGATCGCGGAAG	CCGATCATCGTTGGCCAGTAGCA
BoASP0141	G/C	3rd	AA	CAAGTTTTCCTTTGGCATTTGCAATAGAAG	CCCCAAATAGACCCCACATACGTTGTTT
BoASP0142	G/C	3rd	AA	CCTGCCTGTTCCAAATCCCTCCTAAAG	CCCTTTTTGACTTCGTAGAAGGTTGAAAATGATA
BoASP0143	C/G	3rd	AA	CACACGCCGGAGGCGATAAC	AATCACGGGTGTTAAATGCTCTGGTTGA
BoASP0144	G/C	3rd	AA	CTACAATCTCATTTTCTAATGACAGGACCTCTGAAG	CCATACTAGACTTGCCTGGTAACATTAGCGTAAACT
BoASP0145	C/G	3rd	AA	AATTAAGAATATGGGTTAATCATGCTCTTCCGAAC	AATAGAGGGTGTATACGTAACAGTCATGAAAGCTCA
BoASP0146	G/C	3rd	AA	TATGAACGGGAGATTATAACGAGAGATCAAACAAG	CCATGTGTCAGAGATATATAAAAAGAAAAAGGAAGA
BoASP0147	C/G	3rd	AA	GGGCAGTCAGGACTTTATAAATGATATCAGATCAAC	ACATGACATTTTATGTGCTTTGGCCTCACT
BoASP0148	G/C	3rd	AA	TGTCCATATAGAACCTCAGAACTTGTATGAAGCAAG	CCCTGTTAACCTCCTCTAAATATCATAAATCATGCT
BoASP0149	G/C	3rd	AA	GATAGGTCTTGGAACTATCAATTTAAATAATGTAAG	CCCAACCAATCACCCCCAATATCAA
BoASP0150	C/G	3rd	AA	GGTTTTATAGCCTTATAAGGTTAATGATGCTCTAAC	AATACGACAAGACACAAAAATTCAAGATAGAACACG
BoASP0151	C/G	3rd	AA	CGTACAAATGAATGTCAGCATCTTTGTTTCAAC	AATCGAGTAAACATTGAAAAGAAGCGAATAAAAGC
BoASP0152	G/C	3rd	AA	ATCTATGACGAGTGGATCGCAGTGTGG	GACCGAGCATGATTTGTTGCGGA
BoASP0153	C/G	3rd	AA	GCAATAACACATTCTTCGGTTTCTTCACTATCC	TTTCTGCAAGTAACACACTACTCTCAGCGATG
BoASP0154	C/G	3rd	AA	AAAATGAAACATCAGCATGAGATCCAGTCC	CAGTCTCGCCGTCTCCGACTCACT
BoASP0155	G/C	3rd	AA	TCTTCCAAAGATTATTGACTTCATGCACTCG	GCTCTTTCAAGACACCTCCAGTTACACCAAT
BoASP0156	C/G	3rd	AG	AATTTTCTGGTTAGAAATCAATAGGTTTTCGAGAC	AATCGGGGATCAGTTTTTGTGATTTATATATGTTTG
BoASP0157	C/G	3rd	AG	GAGAGATCAGGAAGAGCCGTGAGGGAC	AATCCAGGGAATACCATTTTCTATTCGAAAGC
BoASP0158	G/C	3rd	AG	ACGATAAAGCAGCAGTTAGAATCAGAGGAGGAG	CCTTCATCTCTTCTTTGTCTCTTTCTTGAACCA
BoASP0159	G/C	3rd	AG	TTGTAGTGGTTAGTCCACTGATTTAGGGAGTATCTG	TGTCTGCTAAACTCTCTTTCATGGTACATGAGC
BoASP0160	C/G	3rd	AG	CAATAAGGTGATGCACTTTAAGGTCCTTATCCAC	TTTGGGACATACTTTTTGCTGAATGGTTTTC
BoASP0161	G/C	3rd	AG	AATCGTTCTTGAGAGCGACGCCAG	GCCCATAATTAAGCATAACCCAAAATCAAGTTTAA
BoASP0162	G/C	3rd	AG	GCAGCCCGAAAAGTCCGCAG	AGGGATAGGGCGATGTGATGGAGG
BoASP0163	C/G	3rd	AG	TCTAGGAGCCATCAAGGGAACGCAC	CTCCGATCCTTTTCCCCTTTCCCTT
BoASP0164	C/G	3rd	AG	CAAGACTTGTCCATGTCACTCCACCAC	AGGGTTTTTATTTAAGACATGGGTTTTGATGTTTCT
BoASP0165	C/G	3rd	AG	ACTTGAGCTTGACCCATCACCCCAC	CCTCCACCTGAAGCCTGGTTTGAATT
BoASP0166	G/C	3rd	AG	ACAAGACCCCATATGAGTTATTAACTGGCCAC	AGACCTCGTCTGGAATTACTTGAGGAATAGAGG
BoASP0167	G/C	3rd	AG	GCAGATGATTATACTTGGATTGATATTGCCCTC	CTCCAACTCTCTTCCTCTATCCATGTATCAACTCTT
BoASP0168	G/C	3rd	AG	GGAACCACAACAACCAAAGAGACCCAG	ACTTTCACTTCCTGGAATGCAACCCTTC
BoASP0169	C/G	3rd	AG	AAGCTAGAGCCGAAGAGAAGGAGACAACAC	TGCCAAGTTCTGGTTCCCTTTCCC
BoASP0170	C/G	3rd	AG	CAAGACATGGCTCAACGGCATCAC	CTGAAAGCAAAGTCGCATGCGAGAC
BoASP0171	G/C	3rd	CA	CAATTTGAATTTACGCATCACTCTGGTTG	CATGAGTTGAATGTTGGATATTTTACAAGTAGTGGG
BoASP0172	G/C	3rd	CA	TCCCTTCTAGCTCTGGAGCCTCTG	CATCTATCCATACATCTCGTGGAATGGGAAT
BoASP0173	C/G	3rd	CA	GAATAAGCGACAAAGTGGCCATAGAAGCGC	AATTTGGATTTCGGGTCCATGTGTTACC
BoASP0174	G/C	3rd	CA	GTTGGCATTTGTCGCAACGTCTAACG	CCCCGACTGGAGGACGGAGTTC
BoASP0175	C/G	3rd	CA	GCTCCATTTCGTTAGTCTGAATGATGACCTC	ACATCGACATCAACCTTGTAAGACTCAGCC
BoASP0176	G/C	3rd	CA	CGACGGATTTTTACAGTGAGAATGATCTATCTACG	CCCCGGGTTAATCATGGTCTTAGTTCATT
BoASP0177	G/C	3rd	CA	CGCCATCCATCTGTTCTTGTGGTTACCG	CCGAATTATCCGTATTTAACCAAAATTTTAACCAA
BoASP0178	G/C	3rd	CA	GGTGAATCAGCTGGAACTATAGCGGATCCG	CCGCTGCGTAGCCAGGTACTATCCTT
BoASP0179	G/C	3rd	CA	GCCAAAATTTGACTCTACAAATTATGAAAATGACCG	CCCTTTTGCAGTTTGGGTATTTACTCATACTCTTT
BoASP0180	C/G	3rd	CA	ACCGGTTCCTTGCATGTAGTCTTCCTC	ACATCGAGTACGCCTTGTTTGTTTCACAAT
BoASP0181	C/G	3rd	CA	GAATGATGGCAGCCTTGAGCAGGTTCATCCC	AGGGCTAAGGCCAGCTTCTCTAGATGGT
BoASP0182	C/G	3rd	CA	TGGGGGTGTCGGGGTGTAGC	CCCTCCGGAGAACCTCAAGTCCATAA
BoASP0183	C/G	3rd	CA	TGGTGGACTCGACTTCCGTGATATTAAC	CTCCATATGTTTTCCTCGGACTGGAAGAGT
BoASP0184	G/C	3rd	CA	AAATATAAAATTTTAGTATTTTTATATTGGTGTCGG	TGTTTGTTTAGTTAAATGAACATTTGGATTATGAC
BoASP0185	G/C	3rd	CA	GCCATCAACAGCATCACACTCACG	TAGTTCCTTCACCATCTCCCACGACG
BoASP0186	C/G	3rd	CA	TGTGTTTGAAGTGGACGATACGAGC	TATGTTCATACTACCTCCCGAAGAAGTGTTTATCG
BoASP0187	C/G	3rd	CA	CTCCTTGTTTCCTCCTCCCCATC	AACACTAGCCGTGAAGATGAAGGTAATGGAA
BoASP0188	C/G	3rd	CA	TGTGTTGACCCTAGAATGCAATAAATAGAATAAC	ATGTTTGCTTCTCAACATTTGGGAAAGTTAATAAAA
BoASP0189	G/C	3rd	CA	CAAAGCTAGGGCATTCAGGACAGG	GATGGATCAGATGAGTCAAGGCTGTAAAGGT
BoASP0190	C/G	3rd	CA	GTTAGCCAACTCTTGTCTAAACGCTGAATCC	TTCTGGTTTTCTTCGCGTCGTATCGTAA
BoASP0191	G/C	3rd	CC	CGAAATTCAAGACAGAGGCTAAAAGCATCAG	CCTGCAAAAACCCACACGGAGGT
BoASP0192	G/C	3rd	CC	AATTTTATATTTGTTATAGGAAGGCATGTATGCCAG	CCTAATCGATGTTTCTAATTATGTTTATTTCATCCC
BoASP0193	G/C	3rd	CC	GAGTTTGTGTTGTTCCTTTGCAGATGCAG	CCTCAGGTTTGTAAACTATAGCTTCCTCATGTTTGT
BoASP0194	G/C	3rd	CC	AATCGACCAAGAAATCGAAGAGCCAG	CCGCCTGACTGCTGCTACCACC
BoASP0195	G/C	3rd	CC	GTGCATATAACGAGAAGCCACGTGCAG	CCTAGATCAGAACAGATCCACTCACCGAGTAA
BoASP0196	G/C	3rd	CC	TCTCTCTCTTAAATTTCTGGTTCTTTTTGATACCAG	CCGCCTCTCCTCTTCCGTCAGATAAG
BoASP0197	G/C	3rd	CC	GGTGCGTAGTCGATACGAGACATGCAG	CCTCGCAGAAACAAACATGCTTCAAGAT
BoASP0198	C/G	3rd	CC	AACACCAAATACCATGCACTGTGATAACGAC	AAGGTATGGTTAAGCTTGGAACTCATGAAGACA
BoASP0199	G/C	3rd	CC	GATAATGTTTTTGCAGCTTTGGTATTTGTACTGTG	AAGCATATGTGCTTTCTTTTGTTAAGGAGAAACAA
BoASP0200	C/G	3rd	CC	CCGGACGACGACGTATTAACGGTAAGTC	ATGTGGATCGACAAATTTGCAAGGAAAGT
BoASP0201	C/G	3rd	CC	TGTTGGATAAAGGGGCTTCATCTCTTTGTC	CATCGCCTACCGCGACTGTTGAAT
BoASP0202	G/C	3rd	CC	GCCACTGATTCCTCCTTTTGAAGGTG	TTCGGCATTGCCAATCTTGAGAAAGATAT
BoASP0203	C/G	3rd	CC	GTCCACCTTTGCGAGATCACCCTAGAC	GCCGTATGCGGAGAGTGGATCAAA
BoASP0204	G/C	3rd	CC	TCTTTAGTCACATTCTCAAGCAAATTACACACAGTC	GAGGAGTCTTGAAGCCAATCCTCGAAAG
BoASP0205	C/G	3rd	CC	AAACGACAGCGTTGGATGTACCGTC	TTCAGATTCTGGTGTTTCAGACCCGTG
BoASP0206	C/G	3rd	CC	TGACAATATTGTTTTAATGCATAGTTGCATCGTC	TTTCTCAAAATCTTTATGTTAACCCCCTACGAAAA
BoASP0207	G/C	3rd	CT	TGTAGAATATAAGTGCAGACTCGAAATATAAATTTG	ATCACCTCCTTTTGAATTTGTTAGAAGAATGAGAGA
BoASP0208	C/G	3rd	CT	GGGTATAGATCAGAATTCAGAGAAGAAGCTTGCTC	ACCACAATCTTCACAGGGTCATATATTTTCTTCAC
BoASP0209	C/G	3rd	CT	TCATAATGTGCTTATATCGTATCAATGAATCAGCCC	ACAGGTGTGAAGTCTCATCCTAACCACCAC
BoASP0210	C/G	3rd	CT	GACGTCCTAAAACATTGACTTCCAAAGCCCC	ACATCTCAGACACGTTCTTACACAAACACAGC
BoASP0211	G/C	3rd	CT	GTAGAAGACGAGACTTTTCTTGAGGAAGATCACCG	CCAGTTTTGTTAAATTAATTGTTGATAGATTCTTGT
BoASP0212	C/G	3rd	CT	GAGAAAGGGCTACAAAGGACAATTGGCTC	ACATTCCTTTCGAGTCTCCGAGCTGTCTA
BoASP0213	G/C	3rd	CT	CCTCGCCCGAGGTCAGCAATCCG	CCATAAAGAAATTGCCACACAAAATGTCTCA
BoASP0214	G/C	3rd	CT	TCGATCATCCAATGGGTGGCTTACCG	CCGACGTGAATCGAACACGCAA
BoASP0215	G/C	3rd	CT	ATGATTAACAAATGTAAGAATCTCGTAAGCAAGCCG	CCGATGATGATATGAGAAAGAACATGTATGAAGAA
BoASP0216	G/C	3rd	CT	AATTGACCGACAGTAACCATTGATAATATAATGCTG	ATCAGATGTTCCTGACACTCATAGACAAGAACG
BoASP0217	G/C	3rd	CT	TCGACAGAAGCACTAAGAAAAGATGCATGAG	GTCAACAAAACCAAACAAGGTGAATCGC
BoASP0218	C/G	3rd	CT	CCCATGAAAATTGCGATAATAGAAGAAAACTGTC	CACCCAATCCGTCTAGGTCTGGCA
BoASP0219	G/C	3rd	CT	GGAGCTGGAGACGTTGTGGTCGAG	AAGTCTCTCAGAAAATGAAAACGGACACCAATA
BoASP0220	G/C	3rd	CT	CTTTTGCAAAGGTTATCACAACTTTTATTTG	GAGTCAATTGTGAACATAATAAAGAAGCCTGAAGG
BoASP0221	C/G	3rd	CT	TCCTCGATTTTCTCTCGCATTTTCACC	GCTCTACGAAGAACATCTTCAAGCTTAGGCTC
BoASP0222	C/G	3rd	CT	AAAGCATCTCGGTCGACAAATACTTGACC	ACTATGGACGACGTTGATGGAGGCC
BoASP0223	C/G	3rd	CT	GGCCAATGAGTGTAGTCCTACATAACTTGAATGAG	GCACATACAAATAAACCGATAGCCGTACACTCT
BoASP0224	C/G	3rd	CT	CCTTTAACTTTTCTGCTTGTAGACATCCCGTC	CCAGAATGTTGATCTCTCAACAGTCCTGATTT
BoASP0225	G/C	3rd	CT	CAACAAGTTGTGAGAAATTCATCTCAGCAGTG	GCTTGTTCAATGATGTTCTTCAGCAAGGA
BoASP0226	G/C	3rd	CT	AGAGAGGCATATTATAAATAATTGATGTAATCTGGG	TGAAATGATAATATAACTTTATGAAAATAGTCCCCC
BoASP0227	G/C	3rd	GG	GCTCCTACAAAGTTAAGTTTGGGCGTCTATGAG	CCGGCTGATGGTAAGCAAGAGACGTA
BoASP0228	G/C	3rd	GG	GTTCGCGTGGCTCTTGAGTGTGCG	CAAGAAGGTAATTAGGCAGAGGTTCTGAGCA
BoASP0229	G/C	3rd	GG	TCCGAAATAATTTTCAATAAGAGCAGGATTATGCG	CAAGAATGAAAACGGTGTTGAAACCTGAAG
BoASP0230	G/C	3rd	GG	CATTACTAGGCCGCTTGTATTTTTTATAATTATGAG	CCGGATCTCGTATAAAAGTTCCAGGCC
BoASP0231	G/C	3rd	GG	CTGGCCCAAGTCGCTGTGGCG	CAATAATCCCGACGTAGATTTTAGATTAGTTTGTGT
BoASP0232	C/G	3rd	GG	GGGGATGGAGATTCATGTTTATAAAGACCACAC	TCATCCTAGTGATGATACGTGGCTACAAAAAGA
BoASP0233	C/G	3rd	GG	TTGCTTAGTTGCAGCCCCTGGTCTC	CGTAAAGGTTGAAACTGTGCTTAGACATCCC
BoASP0234	C/G	3rd	GG	GAAGCAGAATTTTGAGCTGAAGCCTGAC	CTCTCCAGTCTTATGCACGAATGTAGCGAT
BoASP0235	C/G	3rd	GG	TCGAGGACCTTGAGAGACCTCAGTC	TAATAGTGTAACAACCCGAAATATCTCTGCCCTTTA
BoASP0236	C/G	3rd	GG	CAGTGCATCATCTTCTGTTTGCAGATCAC	GAGAGTGTTCTGGCATGCCATTCAGAG
BoASP0237	G/C	3rd	GG	ATGACGGATCAGAAAATCCGTTCGTCTC	GGACCGTCAGATACAACAGCAGGAAAGTT
BoASP0238	G/C	3rd	GG	AGAGGTGGTGGGATTTAGGATTCCCAG	GTTACGTACGTGTTTAAACGAAAAATGTTTCACG
BoASP0239	G/C	3rd	GG	GCCGCCTTCAAAGACACCTTTTCTG	ATTGAACAGATTCCGCTATTTTTAAGACCAACATTA
BoASP0240	C/G	3rd	GG	CCTCCGTTGCGGTTGGTCTAACAG	CTGAAATAGCTCGATTTCTTAAAACCTTCGTCTG
BoASP0241	C/G	3rd	GG	CCGACGAGATTGAGCCTGTGCTG	GCTCTTTGGTGTCCACTATGATCAAAGGTCT
BoASP0242	G/C	3rd	GG	TTCGTGATCAAACGGCCAGGACTC	ATGTCTTCACACTTCTCACAATCGCCATC
BoASP0243	C/G	3rd	GG	AGTCTACTAGCTGATGGGTCACAATATCGCTC	TGTTTCTTTGACGACCAGGAGATGGG
BoASP0244	G/C	3rd	GG	TCTCTCTCTTAAATTTCTGGTTCTTTTTGATACCAG	CCGCCTCTCCTCTTCCGTCAGATAAG
BoASP0245	G/C	3rd	TG	TTACTTTGCCATAAAATGGGCCGTTCG	CCACCTCTAAAAACACAAGGTAAGCACCG
BoASP0246	G/C	3rd	TG	ATTAGGATTTCAACTAAATTGATGTTACCATAATCG	CATTTGGTTCACCGACCTCTCTAATTTTCAG
BoASP0247	G/C	3rd	TG	CAAAACTTCGACGAATCTACACCATGAAATCG	CCAAGCAAACAAAATCATTTATTATTCACGACC
BoASP0248	G/C	3rd	TG	GGGCTATTCAACGAGATGCTGCAGCG	CATGGGCTACTCCCTAAACGGAGACCT
BoASP0249	G/C	3rd	TG	TCTCCATGAGTTGCTATCTTCAATAGCACGCG	CATCTGTCCTGGAACTACAAAATATCATAACAGCA
BoASP0250	G/C	3rd	TG	GCAACTGATTATAAATGCATTTTTGTTGAATTCGCG	CATCTGCTTTTCCTTTCATCACACGTTATACAAT
BoASP0251	C/G	3rd	TG	TTCCTGCCTCTCCAGCATGCC	TGTGTGACTGAGGGACTGGATGGCT
BoASP0252	G/C	3rd	TG	TGAGCTAAGTGACACTGAAGATGGGGG	CTCCAAAAACATAGACTGATTTTATTCCTGGAAGAG
BoASP0253	C/G	3rd	TG	TCCCCTCTCTGATACCTTCATCCATTCAC	TTCTATGAGGGGGAGGAAGTTCCGG
BoASP0254	G/C	3rd	TG	GCTTCGCGACCATCTTGACAACTTAAACTC	TCTTTGCAATAGTTGCAAGTATCAGTTGGCTT
BoASP0255	C/G	3rd	TG	CCTCATCAGTTAATGCTGCAAGGACATACC	TCTGAAACGCAGAGTGGCTCCTAGTTTATG
BoASP0256	C/G	3rd	TG	TCTTCGGTTGAAATGCATATGTCGCTC	GAGACAATATTCATTGTGGCCAGTCTTTCTTACTC
BoASP0257	C/G	3rd	TG	CAAGAATCCTGAGCTGGTGGAATTAGAGC	CTTCTTCAGCTCCAAGGAAATCTCCTCAAG
BoASP0258	C/G	3rd	TG	GTTCTGTTCTTCCGGTTAAGATAATGGAGACTC	CCCATGAATCCTCGGTATCTTCGAAATC
BoASP0259	C/G	3rd	TG	AACACCCGTTTGGTAAAGTCTCATCCTCTC	TCCTAACATGGATCGTTTCCGGAGGTA
BoASP0260	C/G	3rd	TG	AATACGATCCCTTGCTCTGTTTCCATAATCAC	GCAGCTACGACATATGTGAAGGAACGAGA
BoASP0261	G/C	3rd	TG	CGATGTTCATGTACCATGAAAGAGAGTTTGATACAC	TGAACATCGCTTTAAGTTTTTGTCAATTAATTTAGT
BoASP0262	C/G	3rd	TT	TGTAACTTAACATATTTTATTTAACAAGCCAGCTAC	AAGTGACGCTCTACTCTAAAGTGTTTAAAATGCGA
BoASP0263	G/C	3rd	TT	CGGTTCCATTTTCCATATGCATGTTAGG	TGACGTAAGCTCCACTCTTCTCGACGTT
BoASP0264	C/G	3rd	TT	CGTGGCGAAATCGATCATATCCACC	CAACCCTCGGCGATGGCAAA
BoASP0265	C/G	3rd	TT	CATCTTGAGATCGTCCATTGCGACC	CTTCTCCACCAACAGTCGCCGC
BoASP0266	G/C	3rd	TT	CGTCCTCCATCACTGTTGTTGTTGTTACC	GTGAAGGAGCATTCGATGTTCGTGTTAAAC
BoASP0267	C/G	3rd	TT	CAAGCTTACTGGAAAGGCAAGATGGAGC	TTTTCTCACAACGTGACCAAGTTTACTGATGA
BoASP0268	C/G	3rd	TT	GCGGGGGCCTCATCAAAAAGC	CTTTGCACCTGAATGCTTAGAGGCCAT
BoASP0269	C/G	3rd	TT	GCTTTCGGGGTGGATTTGTTTGTACG	TGTGGCATGTATTTCAAAATATAAACAAGTGGCT
BoASP0270	G/C	3rd	TT	GATAAATGAGTCACTTACGTCACTCTCGATCAGG	GGGAAGATCCGCTCTTTACTAGGCTTACTGA
BoASP0271	C/G	3rd	TT	GAGGAAGAAATGTACCGTGGAGATTATCCTACC	TGGGCATGTTAAATGAATAATAGGAACCAAGAA
BoASP0272	G/C	3rd	TT	CGAATTACGGACCTTCTCTGTTCCACG	AAATAATCATCACAAAGGCACTCCTTCACTTCTT
BoASP0273	C/G	3rd	TT	GCAGGATGGAAATGAGTTAGTGTAACGACC	TCTTGTATATCAAAACAGTGTTTACGTGTTGCAGAG
BoASP0274	C/G	3rd	TT	CGCGGAAGCTTGGAAAAACAACC	AGATTCCATCGAGAAAACCAAGAAACTGATTTT
BoASP0275	C/G	3rd	TT	TAACTCGATTGTGTGCAAACCTAAACCACC	TGGCGTCTAGAAAGAGACGATAAGTTAATGATGA
BoASP0276	G/C	3rd	TT	GCATTCAAACCCGATTACTGCGAGG	ATTTGTTTCACGGGTTGGTTAAACATCTTATACATC
BoASP0277	C/G	3rd	TT	GATTGAAGGTAAAGTACGGTGGACTACATCAACC	TTTATTCTTTAGTAACCTGAATGGGTATGGAAGCAA
BoASP0278	G/C	3rd	TT	CAGGAGGCTAGATCTGTCTTGGTGACG	TAATCATTCTAACAATCAACCTAGCGATAGCCG
BoASP0279	G/C	3rd	TT	CGGTTCTCAGAGATAAATTTGTGGAACAATACC	ACATCTTCTAACTATGGTCGAGCAGCTTATTCG
BoASP0280	G/C	2nd	AA	GAATCGATAATTAGGTATGGGTTGGGAG	CAGACAAAACACAAGAGCAAACCAATAAGTCC
BoASP0281	C/G	2nd	AA	ATGCTCGTGTCGGCATCGCTTATC	AAACCAGGAGTATACCGCCTCGAGACTTC
BoASP0282	C/G	2nd	AA	ATGACGTCATCGGAGAGGTTCACGTC	AATGCATTCATTTTCTCTCGATTGGTATTAAAATGT
BoASP0283	C/G	2nd	AA	ATTCCAGACTATGTTATTAAGCTTCACTTTCCTAAC	ACATATATTGGATATGCCAATGGTGGGACA
BoASP0284	C/G	2nd	AA	ACATGTCACGTGTACATGTAGAGAGCTTCAC	ACATATCAAATTGGATACTCGTTCCTATAAATATTG
BoASP0285	C/G	2nd	AA	GCCAAGTAACGTATCCGCTTATCCATAC	ACATATGAAAACTCATGAACCCTAGCTATCAAACG
BoASP0286	C/G	2nd	AA	TGCTTACGTGTCGATCATAGGTGAACAC	ACATATGATACGATAGAAACAATTATAAAAACGGTT
BoASP0287	C/G	2nd	AA	CACTCTTCCTAGCTTTGAATCATCAAACTCGTC	AGATCGGAGAGGTAGAAGCTCAGACAGAGG
BoASP0288	C/G	2nd	AA	AAGTCACCACTTTGAATCATAAAGTCCTTGATGTC	CCTTTCAACTTTCAGGCAGTTCTGTACTGGT
BoASP0289	G/C	2nd	AA	CTTACAAGAAACTGGAGTTGTCTGTGGAG	CGTGTGATCAATAGACCCATTCGAATCTTC
BoASP0290	G/C	2nd	AA	CGAAAGGAGTACGTAGGCAGTTTGAG	CGTGTTTGAGAGGATGTTAATGCGTATGATAGTT
BoASP0291	G/C	2nd	AA	ATCCTTCAATAGGGAGTTAAATTTTATTGGTTGTAG	CGTTAAATCAGTTCTCATATCCAACGACCGTA
BoASP0292	C/G	2nd	AA	TGATGGTTTTCTGAGCCCACTTTGGTC	CTACATGCTGTTCTCGCCATTGGATATAGC
BoASP0293	C/G	2nd	AA	CTCAATGTCAATCATACGATTATTCGAAAACAAATC	CTTAAGACGCCACCACCATAGCTCGA
BoASP0294	C/G	2nd	AA	CGCATGGCTTCGTGGATCTTGTC	TAATGGCCAACACAAATCTTGTTTTACAATCCTA
BoASP0295	C/G	2nd	AA	AGATGGCGGCAAAATTTGAGATGACTC	TATACCTAAGGACTTGCTTCAGAGCCACTGC
BoASP0296	C/G	2nd	AA	CACTTATCCTTTGCTGGACGGTTCCTC	TCCAATTAAATTCCTCCTCACCCACGA
BoASP0297	C/G	2nd	AA	ACTTTACGAGAAAAATTTTTACGTGTACTTTACGTC	TGAGGTATCCCCTATCGAATGCAAGGTT
BoASP0298	C/G	2nd	AG	GTTGTCTACGGTCTGCTCTTCCTCTATTCACAC	ACCACGACCCTGAGCTCGAGTCTACAT
BoASP0299	C/G	2nd	AG	TCCATTTATGTTTTTCGACTGATTACCTATATGTAC	ACCACGGAGCTTCGGCTCATCA
BoASP0300	C/G	2nd	AG	AATGAAATCGAAATTGCTTAATCAGTTTTACAAGAC	ACCACGGTCCGTTGGTTATCCCAT
BoASP0301	C/G	2nd	AG	GCACCCAAGGTAGTCAGGATTGACGC	ACCAGAGCGAATTCCCATGGTTCC
BoASP0302	C/G	2nd	AG	TGAATCTTTAATCCTTCTACCGAGAGACTTTCTAGC	ACCAGAGTTAGGCTCTGGTGTTCTTGAAATACTC
BoASP0303	C/G	2nd	AG	ATTAACATACAGGATTTCAATGTTCTGGTGACTGC	ACCAGCTTTCCTCTTCGGCCTTTCTT
BoASP0304	C/G	2nd	AG	CGCTGCAGGATGCTAGGTTCGC	ACCAGGATCTCTCACATCCTGTGCTGAT
BoASP0305	C/G	2nd	AG	GGTCCGTTGGGACATCTGGCAC	ACCAGGCGCCTTTTAACGGCC
BoASP0306	G/C	2nd	AG	GAGAAATGTTCGGTGAGTGTTATTCGTTGG	ATCAACTTAAATTTTACAAGTGAAGCCATTGGTTGT
BoASP0307	G/C	2nd	AG	GGTTAGTGGTGACGATGCCTTCATTGG	ATCAAGAACCTAAGAAACCTACTTTTTCTTTCACAG
BoASP0308	G/C	2nd	AG	AAGGCGCAAATCTTAACCTAAGTATGTATCGG	ATCAAGACCCTAACGTTTAGGCCGAAGAAT
BoASP0309	G/C	2nd	AG	AGTAAGACTGATTTATTTATAATTGCCTCTCCATGG	ATCAAGAGCTGTACCTTCTATGGACCGACC
BoASP0310	G/C	2nd	AG	GAGCCCAAATCTTCACCAAATTACAAGATTACAG	ATCACAACTTAGCAATCTATAGTTGGGGCTAATCAC
BoASP0311	G/C	2nd	AG	CAGGAATTACCAAAAGGGATATGGATCAACAG	ATCACAGACCAAATAGATGCATTCAACGTAAAATAA
BoASP0312	G/C	2nd	AG	GAGATTCGCCAAGCTACTAATGATTTCGAAG	ATCACCTAGAAGCGTCATGTCGAGGCT
BoASP0313	G/C	2nd	AG	GAATATTAAATAATTTTATTGTAAACTCACCCGCAG	ATCACGTCCACGTAATACAATTTGACAAAAACAT
BoASP0314	G/C	2nd	AG	AAGATGGTCCGAATGTATTATGGTAACATTTTTTAG	ATCACGTGACTTTGTGATTGCTCATGTATTTCT
BoASP0315	C/G	2nd	CA	AGCATCCAAAAACATAAACTAAAATGAAAAGCCTC	AAGTGTTAATCCTTTTCTTTGTCAGGTACGAGAAGA
BoASP0316	C/G	2nd	CA	GGGTTCTCAACACCTCCAGCCTATTAAAAC	ACCACTGCAAAGGAAGCAGAGGCAT
BoASP0317	C/G	2nd	CA	CGGATCAAGCGTTGCGGATCTAC	ACCACTTGATCCACTTGTGTTTCATTTTGAA
BoASP0318	C/G	2nd	CA	AATCTAATTCTAAGTATCAAACGCGACACCCATAAC	ACCACTTTGCATGTCTCATGTATTAAAGACTAATGC
BoASP0319	C/G	2nd	CA	TCTCAGATTGCAGCAGAGTACTTGGAGGAC	ACCAGAGCAGAGCCAGAACAGAGAAGTAAGTAA
BoASP0320	C/G	2nd	CA	AGAGAATCAACCTACAGAGTAATAGAGAAAAGGAAC	ACCAGCACTGGAGAAACTTCAAAGCTCA
BoASP0321	C/G	2nd	CA	GTTCTTGGATGCTTACCAAGCAAAACTAGTCTC	AGCTGCTTCTAGGTCGGTTCACGACTTT
BoASP0322	G/C	2nd	CA	GGCATGTTTAAGCCCAACCTCTTATCTTTATAAG	ATCACTGAACCAAAACAGGACTCAGGTATGACTA
BoASP0323	G/C	2nd	CA	ATGCCTTATCTTCAAACTCCCCCTCACAG	ATCAGAAGCTGATCATACTCTCTTCACTCTCACAA
BoASP0324	G/C	2nd	CA	GCTAGGGTGATTTATTGTATCCTTCACAGGATAG	ATCAGATGACTAAGTCCTATGTTCCAGCTCTCG
BoASP0325	G/C	2nd	CA	GGTTCCAGGGAATCTCAGCACCTAAAAG	ATCAGGCCCATGTGCCTTTTTGTTTT
BoASP0326	G/C	2nd	CA	GCATTCTTGATCTTAAGCTGGAAATTTTTTCTATAG	ATCAGTCTCCAAGATATGCTGATCACCACTG
BoASP0327	C/G	2nd	CA	AGAACAGTTCTGAGTAATAGGCTGGACTTGTGTC	CATTTTCAGAGCGCTGGACGTCTTGTA
BoASP0328	C/G	2nd	CA	GAAACTGGCCTTGAGTCTGAACTTGATGTC	GCGACAAGTCGCCACTGGTGAAG
BoASP0329	C/G	2nd	CA	CCTCTTCCATCAAAGCAGCTGCAGTC	GGTGTTCTTATGGAGGAGGAGGGGTGT
BoASP0330	C/G	2nd	CA	CCTATTTCCCAGCGGCCTATTGAAGTC	TTAATCATCCTAATCATCCTAATCATCCTAACGCAT
BoASP0331	C/G	2nd	CA	AACCATTTTTCGTATATAGATCCGTGTGCTGTC	TTGAAGTTTCCAGCAGTTTCATCACATGTTT
BoASP0332	C/G	2nd	CC	CCAATTAGACTGTTAAGCATAGATATCTTGGAAACC	ACCACAAGAAGAAGTTCAACCTTGAGCATG
BoASP0333	C/G	2nd	CC	GGACTTTTAGTGTCTTATTGGAATGTGTAGTTAACC	ACCACACGCTGTGGTGGAGGAGA
BoASP0334	C/G	2nd	CC	GGGTTCTCAACACCTCCAGCCTATTAAACC	ACCACTGCAAAGGAAGCAGAGGCAT
BoASP0335	C/G	2nd	CC	CGGATCAAGCGTTGCGGATCTCC	ACCACTTGATCCACTTGTGTTTCATTTTGAA
BoASP0336	C/G	2nd	CC	AATCTAATTCTAAGTATCAAACGCGACACCCATACC	ACCACTTTGCATGTCTCATGTATTAAAGACTAATGC
BoASP0337	C/G	2nd	CC	TCTCAGATTGCAGCAGAGTACTTGGAGGCC	ACCAGAGCAGAGCCAGAACAGAGAAGTAAGTAA
BoASP0338	C/G	2nd	CC	AGAGAATCAACCTACAGAGTAATAGAGAAAAGGACC	ACCAGCACTGGAGAAACTTCAAAGCTCA
BoASP0339	C/G	2nd	CC	TGCAATTTCACGTGCAGAGGTTCACC	ACCAGCTTCATCTGATGATTCAAGTTATCAACA
BoASP0340	G/C	2nd	CC	CACAAGATCTACCCGAAGGACTCCCCG	ATCAAGCTTAGAGAATATAGTTGCCTTGCCGAT
BoASP0341	G/C	2nd	CC	ACCGGTAAACCGGGTATGTACATCAATAGCG	ATCAAGCTTTGTCTCAAGCTGCGAAAGA
BoASP0342	G/C	2nd	CC	TAAGCGCTAATGAGGGTAACATCATCAATTCG	ATCAATGGTGATCAATGCTTGTTTCCTTCTT
BoASP0343	G/C	2nd	CC	GGCATGTTTAAGCCCAACCTCTTATCTTTATACG	ATCACTGAACCAAAACAGGACTCAGGTATGACTA
BoASP0344	G/C	2nd	CC	ATGCCTTATCTTCAAACTCCCCCTCACCG	ATCAGAAGCTGATCATACTCTCTTCACTCTCACAA
BoASP0345	G/C	2nd	CC	GCTAGGGTGATTTATTGTATCCTTCACAGGATCG	ATCAGATGACTAAGTCCTATGTTCCAGCTCTCG
BoASP0346	G/C	2nd	CC	GGTTCCAGGGAATCTCAGCACCTAAACG	ATCAGGCCCATGTGCCTTTTTGTTTT
BoASP0347	G/C	2nd	CC	GCATTCTTGATCTTAAGCTGGAAATTTTTTCTATCG	ATCAGTCTCCAAGATATGCTGATCACCACTG
BoASP0348	C/G	2nd	CT	GGAGGTAAACTTGAGGAAGTGCTTTGTGATCC	AAGGCTATGATCAAAGCTAGTGTAAACGGCA
BoASP0349	C/G	2nd	CT	TGGGCATTCCACCAACAGAAGAGACC	AAGGCTGGTAGATCTTCTCTTCAATGCTTTTG
BoASP0350	C/G	2nd	CT	GTGAGTTTCCACCCTTAGCAATTAAGTTGTTCC	AAGGGACCTATATATAGATGCAGCTTCTGCTTGA
BoASP0351	C/G	2nd	CT	CGCTAGACCCGGAATCACCGTCC	AAGGGATTTGGTATAACATCATCTCTATGGGACATA
BoASP0352	C/G	2nd	CT	CCCAAGTTGTTAGCAACACAACAAACCTCC	AAGGGGAACATGGATGGTGCTCG
BoASP0353	C/G	2nd	CT	TCTTCAGAGTGTGGTTGAGAACTTGAGAAACTCC	AAGGGTTTCCAGTTTACCCAAAGGTTTAAGG
BoASP0354	C/G	2nd	CT	ACCACATACGAGAGGCTCGACAAGGTACC	AAGGTAGAGACTACAAGAAACCCTGGAAGCAAC
BoASP0355	C/G	2nd	CT	GCAAATTGCAATAACCGTAGCCCACC	AAGGTATTCATAAAAATATATCCATGAGGGTCTTGC
BoASP0356	C/G	2nd	CT	CAACTTTTAGCAGAGACAAACCTGAAAGCCCC	AAGGTCAACATTTCCCAAACTGCAACTCTAA
BoASP0357	G/C	2nd	CT	TCCGGCTATGGCTTCTGCTCCTG	CGTCTAATACAATGTCGGCTTACAATTTTT
BoASP0358	G/C	2nd	CT	AGAGACAGCTAGAATTGTTAATTTGTTCATGCAATG	CGTCTCTCAAGTTAGCTATGGAGAATCCGAA
BoASP0359	G/C	2nd	CT	GAGAAGAAGAAGATCGAGAAGAAGAGGACAATG	CGTCTGAAACTTTCTTTGCTAGAGATGGTGAA
BoASP0360	G/C	2nd	CT	GCAAAAATGCTTTCACGACGAAGTCTTG	CGTCTTCACGATCCGCCGTCTC
BoASP0361	G/C	2nd	CT	GAGCTGTAATTTCATTTCAGAAAACCAATAATCCTG	CGTCTTTCACCCGTGTCCCCAA
BoASP0362	G/C	2nd	CT	CACCCCTTATCTAACACCAACGCAAATACTG	CGTCTTTCACCGAGCTGTGGCC
BoASP0363	G/C	2nd	CT	GCGGTGGTCCCAAAGCTCATG	CGTGAACTCTTGGATCAAGAGATTTAAAAGGC
BoASP0364	C/G	2nd	GG	CCTAGCTATATGGCTAATACGCTGTCGTTTAGAGGC	ACCAAACATTTACAAAATAAGAGCCCGAAGATAAA
BoASP0365	C/G	2nd	GG	TGATCGGGTACTGCGACGAGAGATGC	ACCAAAGCTTCCTTTAACCGCAGTGC
BoASP0366	C/G	2nd	GG	CGGGGAAATCTCTCTGAAGCAACACAGC	ACCAACAGCGATTGCAAAATTCATTATATCATT
BoASP0367	C/G	2nd	GG	CCGGTGGCAAAACCAAGTGCTGC	ACCAACGTGTAGTTGATTTTATTTTCGACGC
BoASP0368	C/G	2nd	GG	TGGATGTTCTCTACCGATGCATTAAAGAAGGC	ACCAACTCAAGCTCAAAGTTCCTCAGCA
BoASP0369	C/G	2nd	GG	CCGCGATGATAAAGAAACACATCGAGGC	ACCAAGGTTTGGCTTAAATCATAAAGGATCG
BoASP0370	C/G	2nd	GG	GCTCGGCTATACATAATGTCTTCCATGTCAGGC	ACCAATTCATAAAACACTTAAGTCGGCGTATCTAAA
BoASP0371	G/C	2nd	GG	GTGATTCAGTTCCAGATCTCGCCTCGG	ATCAGCAAAACCAAGCTTTTCAGCCC
BoASP0372	G/C	2nd	GG	GATATGGATCTGATAAACTCCACCACCGGG	ATCAGCCGGTCATTGTCTTCCTGTGATATA
BoASP0373	G/C	2nd	GG	TGAGGTATAGGCAAGTGAAATATCAGTTTATGGTGG	ATCAGCCTTTGTCTTTGAAGGATTACACCAA
BoASP0374	G/C	2nd	GG	CGGGAATCTATATGTGCAAAGACACGTTGG	ATCAGCTATTAGATTCATACGATTTCACCGGTTC
BoASP0375	G/C	2nd	GG	CTTTGTGAAAATTCCTTTGGATTTCTTATCAGTGG	ATCAGGAATGGTAACCCTGTAAGCAGAAGAAA
BoASP0376	G/C	2nd	GG	CGTGTAGACCATGCGGCGACGG	ATCATATGCGGCTCGGTTTCTGAGG
BoASP0377	G/C	2nd	GG	CGAGCTGGGCTTCTAACCACGGGG	ATCATCAACAAGCTTGAGTGTACACTTCTCCAC
BoASP0378	G/C	2nd	GG	CCTTTCCTTTGACTGGTAACAGTTTCAGGGG	ATCATCATATTTGGGGCTTGAGTGTGTTTTC
BoASP0379	C/G	2nd	TG	AATAGTTTAGTAGGTTTTATGTAATCGCCTTGTGC	AATAAAATTCTTACGGTGACAAACGATAAGAAACGA
BoASP0380	C/G	2nd	TG	AGACATGTTTTTTTTTCAGAGAGATAATGCAAGTGC	AATAAGAGGTGTTGCTACATTTGTTATGGAGATCG
BoASP0381	C/G	2nd	TG	CCTCCTCCAGACTTAAATAACATTGTCCCCGC	AATAAGCGCTGAGTAAGAGGCAACCCAC
BoASP0382	C/G	2nd	TG	AATCAAAATAACAAAACTTCAAATCAAGCTCAAAGC	AATAAGGCCAGGCATGGAGATAGGATGTT
BoASP0383	C/G	2nd	TG	CAAAGTTTTTCCTAAAATAATTCATGTAATGCAGGC	AATAATAATATTCTCTGCATCACTTATTCATCGAGA
BoASP0384	C/G	2nd	TG	GGCAGTACCATACTCTTCTTTAGGCCATACCGC	AATAATGTGCTAAAAGTTGTTTAGATTGATACCAC
BoASP0385	C/G	2nd	TG	TTAATACATAAGCTCCTCCTCAGGAAACATCAGGC	AATACCTGAGTATTTTTCCCCAACAGTTTCCC
BoASP0386	C/G	2nd	TG	ATGATCTTAATATTTTTTCAATCCTTCTTCAATTC	ACAATATGCAGAAGTCAACAAACTATATGCAAACG
BoASP0387	C/G	2nd	TG	TGTTAATTGAAGAAACTACCCCAACTTAACTACATC	ACAATCAACGAGCAGCTAAAGCAACAAAAAT
BoASP0388	C/G	2nd	TG	CAAAGACATGTCCTTAACCATATATTGCGACTCTC	ACAATCGTTTTCAATGTGCTTAGTACGTTCATG
BoASP0389	G/C	2nd	TG	GCGGGAAGCCGAGGTCTCTTTG	ATGAGCGCATGGGCCTAACGG
BoASP0390	G/C	2nd	TG	TCAGACGGTTCGGTGGCTACAAGTG	ATGAGCGCTAAGATAGTGGAGTTGATGCC
BoASP0391	G/C	2nd	TG	CAGCTGTAAATGCTCCAATAAGAATTGATGTCTG	ATGATCCTCTTTCTCATTCATCATATCAACTGTCA
BoASP0392	G/C	2nd	TG	CTTCTTCCATCTCCTCTCCGATTCGGG	CATAGTACAGTTTGGTTCTGGTGGTTGAATATTTTG
BoASP0393	G/C	2nd	TG	CGTCTCCGTCAGTCATCAACAAAAAGATGG	CATATAAATTGGTTTGGTTTGAATATTTTGATATTG
BoASP0394	G/C	2nd	TG	AGAGATGCTCGATTCCAACCAGACAGG	CATATCTTTCTCCCAAGTGGAATGCTATATTCGT
BoASP0395	G/C	2nd	TG	TCGCCTAGGACTCCTTATATACTCCCTCCTGG	CATATTTCTCGACAATTGAAGTCATCAATCAAACTT
BoASP0396	C/G	2nd	TT	TCACATAGTTGCATCACCTCATTCCAACTC	AACAGGGGAGGCTCCGAAACTCATTAC
BoASP0397	C/G	2nd	TT	CGCTTCCGACATCTTCAGTGTGTGTTC	AAGGTTTTTCCACTCCAACTGGAACACAAT
BoASP0398	C/G	2nd	TT	CCAGACAAGGCAGGCCGACATC	AAGTAACCACTGTTTTCCTGCTCCTGGAAG
BoASP0399	C/G	2nd	TT	AAGGCCTTTTGGCGAATTCTGAAAATC	AAGTAACCCATTTATTGACTTGAAATCATTGACATC
BoASP0400	C/G	2nd	TT	ACGATGACGACGAAGACGTTGAAGATC	AAGTACAAACTGGAGAGGCTCTTCACATAAGTCAC
BoASP0401	C/G	2nd	TT	CATGCTTATTTCATCTGATGGAGACTTCCATAATC	AAGTACATCATAGAAGGGTATTGTTGGTATGATTTG
BoASP0402	C/G	2nd	TT	AAGTTCGTATAAAAATGATGGGAATTCTTTGTAATC	AAGTATATATGTCGATTTCATATTTAATTTGCCAAC
BoASP0403	G/C	2nd	TT	CGATGCTAAATGGGATGTTACCAGGTG	ATGAGCCTTTTGTCTGATTATGTCCACTATATTCG
BoASP0404	G/C	2nd	TT	CACACACACACACACTAAATGACCAAAGACTTG	ATGAGTATGGGTTTGGGGAAAAGAGACAATAAC
BoASP0405	G/C	2nd	TT	CACCCCATGTCGTGTTTGTGGATTG	ATGAGTCATGACTGTTGAACTTAGGAGAAAACAAAA
BoASP0406	G/C	2nd	TT	AGAGAGATATTAGATTGAGAAACGGATGAGAAGGTG	ATGAGTTGGAAATAGTCTCATATTTAATACAAATGG
BoASP0407	G/C	2nd	TT	TGCAACTCAAACTGGAACAAAGCGTG	ATGAGTTGGATAATCAATTGTTAAGTAATCAAGTTT
BoASP0408	G/C	2nd	TT	GGAAGATGGTGTCACCGGACTTACCTTG	ATGAGTTTGATCTGACTCGTGAGGATAGAATCC
BoASP0409	C/G	2nd	TT	GACTCACAAGTTTGTCTTCTTTTAGATTAGAAGCTC	CCCAATCGTAATGATCTTCGGGATGAG
BoASP0410	G/C	2nd	TT	AGATCAATGCGGCCGCGTAATG	CCTAGCTAACTTCTCAACTTTCCACGGCA
BoASP0411	C/G	2nd	TT	AAATATCACGAAAAACCATTTTTTGTTGGATAATTC	GATAAGCCTCAGTTGGTCAGAGCCTCG
BoASP0412	G/C	2nd	TT	CAGCAAGATGCAAGCTTTGAATCTGATG	TAACTGAGCTTGACATCACAGAATGCGG
BoASP0413	G/C	2nd	TT	TTAAGGTACAGTTGATTTAGGGTTAATGTATTTTTG	TCTGTCACTCTTAATGTAGCCTTACTTGAGTTGAGC
BoASP0414	T/A	4th	AA	TCAATTTCTATGAAACATGCTTGGCAATCT	CTTTGTTTGGAAGATAAATGCCCCTCAAAA
BoASP0415	A/T	4th	AA	TCAGAGAGTAACGGCTCCACAATAGCAATTA	TACTGTACTTTCGAAGGGCATCATGAAAAATATACA
BoASP0416	A/T	4th	AA	TCAGAGGAGATGTGGAAGAAGGATGGTATTA	TTATTAATCAAACATAACACATAAGACATTGTCACA
BoASP0417	T/A	4th	AA	TCACAGCTCCACTCGCACCCATTT	TGGTGGCTCTGTGTTCTACTTGATTCACC
BoASP0418	A/T	4th	AA	TCAATCCGCGTTCTAGGGTTCACGA	GAGTATCACTCAACCCTCCCACCTTAGGTTTAC
BoASP0419	T/A	4th	AA	TCAATTTCAAGCTTGAGTTAGGGTCTACTTGTAGCT	TTTATTCAGATTTTTATTTGGGCTTTGGGTGA
BoASP0420	A/T	4th	AA	TCAATCCTGTAAAGTCAAGCGCATTTCTAAATA	GCCACTTCCCACTCATTGTCGCTTTA
BoASP0421	T/A	4th	AA	TCACAAACCTCCTCCTACTAGTCGTGACACTT	TCCCACAACAAAGCTGCATTGCAC
BoASP0422	T/A	4th	AA	TCACACACTCGCTCGTTGGATATCT	TGATCAAACCAGTCCACTTTCCTCGTTAAA
BoASP0423	T/A	4th	AA	TCACACAACACAGCTTTAACAAACCACAATTT	AATATGTGAAAGGTTATGGTTAATCCACAAGGAA
BoASP0424	A/T	4th	AA	TCAATCTGGCGTCAACTGCCTTCAAGTA	GAATATCCACTTCACGTCCATCCACACAC
BoASP0425	A/T	4th	AA	TCAATGATCCTCTATAGAAACATAATCATAATACGA	ACACTCACTTTCTTTCCCAAGATTGGCC
BoASP0426	A/T	4th	AA	TCAATATTTTTGTTTCCAGTGAGACTTAATGTATCA	AATCAACAACGCCTCTTCAAGCGTAGTG
BoASP0427	T/A	4th	AA	TCACATATCTGGGATTGAGGAGCAGTATTT	TATTTTCGCAGCCTGGACCGGAC
BoASP0428	T/A	4th	AA	TCACAGTTCGTCTCACCAATGGTCGAGTT	CGAGCATGGTCTCTCCGAGTGAGAGT
BoASP0429	T/A	4th	AA	TCTGGGCCTTTTGGGTTGTATTCTTATAGTGAT	ACGCCTAATGCTCCTTTCAATCTTTCTCC
BoASP0430	T/A	4th	AA	GCTAGGGGAAATGTTGTGCAAGATAGTCCT	TTATACATACAGAAAAGTTGGGGCGTGATTCTC
BoASP0431	T/A	4th	AG	TCACATGTGTTACTATATCCCAATTACAAAGTGTAT	GGTCCCTTTCTCACCTCTGTTTCTCCTG
BoASP0432	T/A	4th	AG	TCACTAGAAAGAGCGTGAATGATGTACCAGGTT	TCAATTTGGGGTATCTGTCGTGCTAAATATACAA
BoASP0433	A/T	4th	AG	TCACTGTCTTCTTCTGGAGGGTGGTCA	TCCAATGGTTTCCTATAGTAAATTTAAGCATTCCAA
BoASP0434	A/T	4th	AG	TCAGAGGTGATGAAAGAAGTAGCAACA	CCGGTTCTGATGCCGAGAGGC
BoASP0435	A/T	4th	AG	TCAGGAGTGCTATGGCCCATCCGGCA	GAGGACGAGGTAGAATGTGCTTCAGCC
BoASP0436	T/A	4th	AG	TCACTAATACTCACTGAGTCACTGTGAGGTGCCT	TCTGGATAATCTGCTTAGGGTATTGTTTGTGATTC
BoASP0437	A/T	4th	AG	TCACATGATCTTCTGTTGTGTCCTCAATA	ATGTGGCAAGTATGAAAATTGTACATGTGGAAA
BoASP0438	A/T	4th	AG	TCAGGAGCCCGATTTTGATATTTTAGATTA	AGATAGACCATTAGCCGACAAAGCAGCC
BoASP0439	A/T	4th	AG	TCACTTTCTGCAAATCCAATCCATTTCTAATTA	TTTCATATTTTGTCAACTTCCTTTGTTCTCTTTGC
BoASP0440	A/T	4th	AG	TCACATTGGCGCTTTCCAGGTCA	TACGGTTCTAAAAGTATCTTCAAAACTTTCTGTGGG
BoASP0441	A/T	4th	AG	TCACATCATAATGTTTGTGCTCATCATGATGATA	AGTGTGGTTGTGGCCTGTGTGTATTGTTT
BoASP0442	T/A	4th	AG	TCACTAACTCCTCTCATGGTTGCAATCT	AGAGAATCTTGAATCCTCTCGATGACTAAACCC
BoASP0443	T/A	4th	AG	TCACTACTCCAGCCCAAGCAAACT	ATTATTATGCATGCATGTGCTTTGCTTGG
BoASP0444	A/T	4th	AG	TCAGCCCATATTCTGGCATCAGTGA	GTATTTACAGGTTCAGGTACGTTCTGGGGAAAT
BoASP0445	A/T	4th	AG	TCACTTAACAAATGGTGAGATTACACATCTTTAATA	TTCTGACAAAATTTAGTTAGGTAGCCGAAACAAAAA
BoASP0446	A/T	4th	AG	TCAGAAAGACTAAGGTACTTCCTAACTACAAGGCAA	TTTCTTACCCTCTCTTTCATAGATTCAACCCGT
BoASP0447	T/A	4th	AG	TCAATCTCCTTATATAGGGAAACCACTCTGACGTTT	AAAGGAAGGACCGGTTTTAAACACGCTT
BoASP0448	T/A	4th	AG	TCACTGATTATTTTCTGATGAAAGTCCAAACT	AGATCGGACGACATGAAACATTTATCTTAATCG
BoASP0449	A/T	4th	AG	TCAGCCAGTCGGGCAACAAGCAA	TTATAGACCATGGTTGAAAGTGGGTAAAATCCAT
BoASP0450	T/A	4th	AG	TCACAATTGATTAACGCCATGAACAATT	TCAAGTCAGGTTGGTACAGACAACGTGC
BoASP0451	T/A	4th	AG	TCACTACGGTTAAATCTCGTGTGAGGTCGAAT	CCAACAACGTTTATCTCCTCTTTTCCCG
BoASP0452	T/A	4th	AG	TCAATGTAGTATAGATGTGTGTCAATCCAATACTT	TGATTACTTGAGTTAATTGAACCAAAGACATTTGTG
BoASP0453	T/A	4th	CA	TGCCACAATTAACATCTTGTTGATGTTCCTCT	AAGTTTAGAGCTGCGTTTGACAAGATTGAGG
BoASP0454	A/T	4th	CA	TCACACCTCATATAATTCAGTTCTTGCATTCCAA	GGAGAAGGCAAGTCATAGGGGAAGTCAAT
BoASP0455	T/A	4th	CA	TCAATCCATATAAACTGTTATTCTCGTGAACGCTTT	AGAAGATCAGATGCTAGACTCACGCTAAGTACAATG
BoASP0456	A/T	4th	CA	TCACTTCTTTCTGATCATCCACGATAA	TGGGAGCGGGTTTGAAGATGATTACAT
BoASP0457	A/T	4th	CA	TCACACTCCATCATGACGCCTCCAA	GTGAGTGAGGGGTCTGGCTCCATG
BoASP0458	A/T	4th	CA	TCAGAACATATTAAATGGATGGACATGAAGATAGTA	TAGGGAATCTAGGAAGTGTACAAAATGCCATAATTG
BoASP0459	T/A	4th	CA	TCAATAGTTTGGCTGATTTCCACCACCTAT	ACACAATCAAGGCTCAACATGTCAAATTCA
BoASP0460	T/A	4th	CA	TCAATATCTATATTATACGTCGTTTGTGTATTATAT	TGAGAGAAATGACTAGCTAACAAGTGCAATTACGTT
BoASP0461	A/T	4th	CA	TCACTTTATTATGTCTCGACCATTACTGTCTTAAAA	GTAGAGTTTTTGAGAATATACCCTTGTGTTTGCCA
BoASP0462	A/T	4th	CA	TCAATGCGTGTTCGGTGAGCCCTTA	TTTTGATTGCAATATTCTCTTTTGTAGATCCAAGC
BoASP0463	T/A	4th	CA	TCAATCGCCAAACGTTCCTCTCCGT	CGAAGCCAAGAACCAGCGAGATAACAT
BoASP0464	A/T	4th	CA	TCAATTTATCTCTTGATCTTCTTCTTGCTCTGCTTA	TGCTTCCGAGCCGATACCGTACC
BoASP0465	T/A	4th	CA	TCAATCTCTTGTTTGTCCTTTAATGCATTTCAAT	GCAGAATAAGCAGGAGTTAACCAATTGTGTATCAT
BoASP0466	A/T	4th	CA	TCACACACGATCCGATTGCTCCGA	GCTAATCAATTGCAGTGTCTTTTGTGAAACG
BoASP0467	T/A	4th	CA	TCAATCATGGCGGCTTCGACCCTT	GTTGGGGTCTTCGGAGAAGCTTGC
BoASP0468	T/A	4th	CA	AAACTTATAGGATGGTGTAATAATTGCAAAAAGAAT	AACTAGTACAACTATGGACAAACCGGTACAACTCAA
BoASP0469	T/A	4th	CA	TGGTCTCATTCTTCTTGTTGAACAGTTGGTCT	TCTTGTGCTCATCAAGATCAGGTTTTAAAGAGAG
BoASP0470	T/A	4th	CA	TGTTAAAGTAAAAAGTTAAAGGATCATTTTGTGAAT	TTCACCTTTTCTCACACGGACACCTAAAAA
BoASP0471	T/A	4th	CA	AGGGTCTGAGTTGTAGGGGTCGCCT	TACAAATGTCGCCACTGGGATCAACTCTAT
BoASP0472	A/T	4th	CC	TCAATATTTGATTATTTTGACTTTGATTCATCACA	AATGTTCCCCCATATCACTTTGATATATTTAAAGGC
BoASP0473	T/A	4th	CC	TCAGGCATTGAGGAGACACTTACACACT	ATAGGCTCAATGTAGCGTTGGTTTAGTGTAGAGAGT
BoASP0474	A/T	4th	CC	TCAATTTATTGTTGAATCTGTCAACTGTTCAAA	CATCAACCTATGTAATATCCAAAGTCCCATCAATC
BoASP0475	A/T	4th	CC	TCAGACGATGGTACAAGAGATTCGACACCTA	CCTGAAGACATCACGAACCTTGTCAACA
BoASP0476	A/T	4th	CC	TCAATGATCAGACTACATACCTTGGACTCA	AGTGGAGAACCGGTTTAAGAAGGGCAC
BoASP0477	T/A	4th	CC	TCACTGCTGGTGTCTTGTTGTTCTCACGTT	TGATGGGTTCCAAAATCGTCTTTCGAT
BoASP0478	A/T	4th	CC	TCAGGATCTTTACAAGTTTCTTCGGCTAA	AGAGAAACCACGTGGAGTACTTGGCATG
BoASP0479	T/A	4th	CC	TCAGGGTAGACGGGCTAGGTCTGT	ATCGTAACTACTTCTACTTGTTTGACATGCCGTCT
BoASP0480	T/A	4th	CC	TCAGATTTAGCAGAGGAGAGCATGGCGTT	CTCCAATTATTTTTGGTTCCGCGGTTTATATTA
BoASP0481	T/A	4th	CC	TCACATCCTTCTCTTCGTCCATCTCT	CAGATTCAAGTAGTATCAGAGAAACTGTCCACACCT
BoASP0482	T/A	4th	CC	TCACTGAATCAATTCCGCTTGACTGT	AGTCTCATCTCTGGTAGCATTTTGCTTTAGCC
BoASP0483	T/A	4th	CC	TCAGATATTGCATACAGCTTTAATACAGTTCACCTT	TTGTGTGTGTGTGAATCTGATACAGGCTCTC
BoASP0484	A/T	4th	CC	TCAGCAATGAGTATCTCTACCTTCTCTCCCA	TTTAAGTGATATCAAATTTGGCGCTGTTGC
BoASP0485	T/A	4th	CC	TCAGACTGAAGAAGAGTAACTCACAAAGTTCACATT	GTACTCCTTTGTATGTGATTACGACAGCTGTTCTG
BoASP0486	A/T	4th	CC	TCAGCAAGGTAAGACGGCGTACAGA	AATTTAAGTCGAAGATGATGGGTAAAATGCTCC
BoASP0487	A/T	4th	CC	TCAATTTTTCGTTACATGGTTAATATACTGAACCCA	TTTAAAGAAAAACCGAATATTTTATAGGTTAACACA
BoASP0488	T/A	4th	CT	TCAATGAAAGATATCTTCAACTGAAATCACTATT	GCCCATCTATTTCTTTTAGTTGTTATAAAATGAGTT
BoASP0489	T/A	4th	CT	TCACAATAAATATAACACTTCCCCTTGATTTCT	ATGGTTACATCAAAGGAGACATGACAAAGCA
BoASP0490	T/A	4th	CT	TCACAATCCCAAATCTACAATAGTCCTCTATACAAT	TCAAAAGGTTGCATTTTTCAATAATTTTTACGAAAG
BoASP0491	A/T	4th	CT	TCAATTTCACCAGCAGAGGAAGAAGACGGA	TTGGTGAGAAAAGGGTTTTAATGTTTTACGAGAG
BoASP0492	T/A	4th	CT	TCAATTCATGCGGATTTAGGGACCAGT	TTGGTCTTTGCTGGCATCTTGAAAGG
BoASP0493	T/A	4th	CT	TCACATTGTGACATCCTTGGAGCCAGT	GTCAGGGCAGTCGATGGCGAAG
BoASP0494	A/T	4th	CT	TCACAGGTTCCATCACACTTCAATAGA	TTGATGAATTTAATCGAATCAATGCAAGGC
BoASP0495	A/T	4th	CT	TCAATTGTAAATACAACACATTCGACAATAACACA	ATCTGATTGTGTTTCTAATAAAGTCGAAATGGGC
BoASP0496	T/A	4th	CT	TCACACCGAGACGGTGTGAATTAT	ATATGGTGTACCGTTTCCTGATGTTGATTCC
BoASP0497	A/T	4th	CT	TCACTAACCATATGATGCTGAACAAGTTAA	ACGATTTTAATCAAGGAGTCAATTACCCTAAGCTTC
BoASP0498	A/T	4th	CT	TCAATTTGGATAACAAGGTAGGAAATCTTAGACACA	TTGCCATCTCTAATGAAGGCGAGTAGGATAGTA
BoASP0499	T/A	4th	CT	TCACCAACGTTAACCTTGTTGTTGTTCACCAT	CAATTCCAATGCTTAGAGTCCTGGGTTCT
BoASP0500	A/T	4th	CT	TCAATTTGTAATACTCAAAACACGTCTTGTACCAAA	TGTTACTCTCTATGGATTGAATGGAAAATGTAACAC
BoASP0501	T/A	4th	CT	TCAGATGAATCACGTGTACGAGGTTCATGGT	AGAAGTGGCATCACATAGTCAACATCTTCTCC
BoASP0502	A/T	4th	CT	TCACAAACCGCTCTTGTACTCGGATGAA	GTGATTCATTTTTATGCAAGAAAAGCATAAAACGT
BoASP0503	T/A	4th	CT	TCAATTCGAATGACTTGCCAATTATAGACGTCATT	AAAAATGGGATCAGTTCATTAGTAAACAAATTATG
BoASP0504	T/A	4th	CT	TCACACCCCTACACGTGGCATCAT	TTCTCAAGATCAAGATCAGAAACCAAAATAAACTGA
BoASP0505	A/T	4th	CT	TCACTTCATACACGTCAATCTTATAGTTTTTTCA	ACATAAGCCAAAACTAAGAAAAATCAAACGACAAAA
BoASP0506	T/A	4th	GG	TCACATGACACAAGTTTTCTTATTGGTAACTTGTAT	CCATTGTTTGGTTGTTTGTTTTCTTGGGT
BoASP0507	T/A	4th	GG	TCAGATGTTTATCTATGGATGAAGACCTTCTGATT	CTACGTGGCGACCGACCGAGAG
BoASP0508	T/A	4th	GG	TCACATGAGTGGTGATTTATACGGTAACTGCAT	GGTTAGAACAATCTTTGTTTCTTGTCGAGTGATTC
BoASP0509	T/A	4th	GG	TCACAGACTTTCATGGTATCAGAGCTAGGCAT	GATCCAAAGCTTCACAAGCCTATCTCTTTTCTT
BoASP0510	T/A	4th	GG	TCACATGATTCTTATACGGTCCCAGCGT	CGATCGATGCTCGTTTATTGTCGATTG
BoASP0511	A/T	4th	GG	TCAATCCGCTGTATCAAGACCTGTCA	TACGACGAACGAGTAACGACAAAACGTGT
BoASP0512	A/T	4th	GG	TCAATCTAGATCTTGTTCATTGTAACATAGGACA	TAACGTTTGAGAAGTGACGATTCAAAAAGAAAGA
BoASP0513	A/T	4th	GG	TCAATGCTAAAGTAGTACAACATGAACCTAATGCTA	TTTGAGCCAGTGAGACCGGTGTTATATGTT
BoASP0514	A/T	4th	GG	TCACTGCCATTGCTTGCAGAGA	CAACAACAGTTGCCGAGTGAGTAGTTGTGT
BoASP0515	A/T	4th	GG	TCAATCACTTCATCCCTATTAGATTGTTTGTTGATA	GAATGATAGACAATTGTGACCGAGTCTTTTGG
BoASP0516	A/T	4th	GG	TCAATCGCATCGGCAGAATGAAA	AACGAGATCGTGGCGACGGAGA
BoASP0517	A/T	4th	GG	TCAATTGTTCTTCATATATAATTGTTAGTTCGGGTA	TATTCGGATTGGGATCAGTTCGGTTCTT
BoASP0518	T/A	4th	GG	TCACTTGGCTATTATACCAGAATGTGCTGTAT	TTGTTTTCATCATTAGTCTTGACTTACCCAAATCC
BoASP0519	T/A	4th	GG	TCACAGCTGGATTGAGATGCGAGGTT	TCCCTTGCTAAACAAGTGAAATCACACGTAGT
BoASP0520	T/A	4th	TG	TCAATATGGCTAATTTGGCCGGGACT	CAGCCATAAGTCAATACTCTCTCGGTGCA
BoASP0521	A/T	4th	TG	TCACACTTTAACGCCGCATGGACA	CTCCTTCAATTTCCCGTAATATATCCTGCAACT
BoASP0522	A/T	4th	TG	TCAGAGTTGTTTATCAAAGTAGCCATCTTTCA	GCTCATATTTTGGCTGTACCATTCAAACATTTATC
BoASP0523	T/A	4th	TG	TCAATCGAGCAATTACTTGCTCAAACAAGATT	CCAAGCTTGTAGGATATGGTGAGAACAGTAGTTG
BoASP0524	A/T	4th	TG	TCAGACTTTTTGATATTTGCAATTAAAGCCTTGGA	ACTCAATCAGCTTTTGTGGCAAGAAGATTG
BoASP0525	A/T	4th	TG	TCACTGATTAAAGTTCATCAGCATAATGTGTGCCA	GAAGAATATTTCGGTTCTTGTGTTCCTAAATCTTGA
BoASP0526	A/T	4th	TG	TCACTCTTCTATTTCGTACCAAACGGCAGTTA	AAGCTTGTTCTTTTGGATAAGACATCCACAACTT
BoASP0527	A/T	4th	TG	TCAGGTAACTAGTGGTCTATTAGTGACATCATTTAA	ACGAAGCCAATCATTTTCACGTATGTCCT
BoASP0528	T/A	4th	TG	TCAATCGCAATGAAGATGAGTCGCTTGGCT	ACGATTTGTTACCGACTTTTATCGTTTCGG
BoASP0529	T/A	4th	TG	TCAATGTAATCCTCATCCTCATCATTTTTCT	GCCAAAGATAGATGTTGCACGTCTTAATGC
BoASP0530	T/A	4th	TG	TCAATATATTTCCTGTGTATGTCTGGATTCATCAT	ACTGTCAATTGTTCTGGAAAGACGGTAATAGCTT
BoASP0531	T/A	4th	TG	TCAATATGAAGGTGAGGGGATGAGTGAGCTT	GAAACAAAACTTAAACTGATAGAAGAGATGTACACA
BoASP0532	T/A	4th	TG	TCACAGACCTCAACATGTCCTGTCTT	TGTTGCAGGTGAGATATGTGGTCCTCAG
BoASP0533	A/T	4th	TG	TCAGAAATTGCAACAATGGTCTCTCTCTA	TAAAGGCACAACAATGTGAAAGCTAGCCA
BoASP0534	T/A	4th	TT	TCAGGGACTCCCTTGACTTTAATAGCGTTTAT	TACCATGGGTGAAAATGGGTCAAATCC
BoASP0535	A/T	4th	TT	TCAATGGTAACTCCAATCGAGACGAGTCAA	CCTCCTTTGCGTTCTCTTTTGTATCCTCA
BoASP0536	A/T	4th	TT	TCAGCAATGTTTTCGCTGAACCTGTATA	CAAGATTCCAATCTGCTTACAGAAGAAGCAAGT
BoASP0537	T/A	4th	TT	TCAGGTAAACATATTATATGTGAAGGGTTAGCTTCT	GCCTGTTCATAGTCACCAGGAAAGACCA
BoASP0538	A/T	4th	TT	TCAATCGGTAACCGGATTCCGTAAA	ATTCTTGTTGCTGCTGTTTTAAAGCGTTACTTCT
BoASP0539	A/T	4th	TT	TCAATATGATGGCTAGTTCACTCATTGACTTTTCTA	TAGCACTAATTAAGTCCGAAACAGGAAGTGCA
BoASP0540	T/A	4th	TT	TCAATCTTCCAAGGTCACTCATCTCATACT	GCTTCAGTTGCTCGAGACAATTCGTCTAGTTAT
BoASP0541	A/T	4th	TT	TCACTTCTAACTTCAACTCGTGGAGGTAGA	TTTGGATTTGGTCGGAAATTTGTCAGTATTC
BoASP0542	A/T	4th	TT	TCAATCGAGAATGACATAACAATTCTGTCATGGA	CATACTTACAGATCCTTTTCTAGTTTTTATGATTCC
BoASP0543	A/T	4th	TT	TCAATGTTTCTCCACGATCATCAAACTATAAA	GGCATTTAAGCGTTTAAGCAACTCTAATGATGAT
BoASP0544	A/T	4th	TT	TCACACTCTGAAATTCGCTGATGTTCA	AATTTATCGGCTAACACCATTTCCAATG
BoASP0545	T/A	4th	TT	TCACTTCACCCATGGTCGTTGGTCTT	ATTGTATGAATGGCTTGTGATGCCATTTG
BoASP0546	T/A	4th	TT	TCAGGGGTTAAAGATACTTAACAAACTCCTCTTGT	TATTGCCGTAGTTAGATGTGGAGTCTTGACAGTT
BoASP0547	A/T	4th	TT	TCAATCAATACTTCAATGGCATTCTAATGTAATTAA	ATAAATTTCCTTTTTAGATACTTCGGGTTGGGGT
BoASP0548	T/A	4th	TT	TCAATGTAATGAAGTGATTTGATTTAACTAACTACT	AACTTGCTCTTTGATAGCTTAACCAAAGGCATT
BoASP0549	A/T	3rd	AA	CGTTAATACTAATCGCCAGACGACTTACCTGATA	GTCCAACTTTCAACTTCCTAGCAAAGGTTTCATATA
BoASP0550	A/T	3rd	AA	AATTTATTTGGTAATGTGTTTTAAGAGAGAGTTAGA	GTCCACACCAAATGTAAGAATGCTTCAGTATAAGAA
BoASP0551	A/T	3rd	AA	CGTTCGATGTTTCTTTCTTATTTTGGAATTGAATA	GTCCGCGACATTAATACAAAGTATTAGGTTAGAAAA
BoASP0552	A/T	3rd	AA	CGGGATAAATGTAAAGATTCCAGAAGCTACA	GTCCTGGGAGGTGGCTGGATCTG
BoASP0553	T/A	3rd	AA	GAGTGAGCTTATTTCGTCTTGGAGCTTTATT	GTCCTTTATTTGTCCTCCAGTTCAAGTTGATAAAAA
BoASP0554	A/T	3rd	AA	CGGTCAACGCTGTTGAGTTTCTAGA	GTCGATGAAGCAGATGATGTTGGGGT
BoASP0555	T/A	3rd	AA	CGGTGGAAGTGGCCGTACCTATAAGT	GTCGATTTCCGTTTAAATAAGGACCCTAGGAA
BoASP0556	T/A	3rd	AA	CGTTGATTAGCTTGACAAAAGAATAGAGAATCAACT	GTCGTCGCACAATAATAGAGCGAATGAAAC
BoASP0557	A/T	3rd	AA	CGTGTCCTTCTTTGTCTCTGGTTGATCATA	GTCGTGATTCCCAGGTGGCCAA
BoASP0558	T/A	3rd	AA	CGTCAGTCAAACCATCCATCCTAAGAAGT	GTCTCACTACACCATTTCTGCTGTCTTCTTGATT
BoASP0559	T/A	3rd	AA	CGTCCACGTTCTTCTCATTTTGACTTACT	GTCTCTGGTTAAGAGCATGCAGAAACATTGA
BoASP0560	T/A	3rd	AA	CGGTTTTGGGCTTTTACTATCTGTAGTATTTCTATT	CTACACCATAGAATCAAACTTCATGATCAGGCATA
BoASP0561	T/A	3rd	AA	CGGTGGAATCTTGACTTAAGACGAACCATT	TGGACCAGTGTGCATGGAACAGATG
BoASP0562	T/A	3rd	AA	AACCAAGAACGCTACGAGTAAACCGACTATT	TTAAAAACCCATCTTTTATAGTTTTTGGTTTGTTTG
BoASP0563	T/A	3rd	AA	AACAGCTGAAACTCGCCGTTTCTAAT	GTCGGTTTCATGCAATGCATCACAAATAT
BoASP0564	T/A	3rd	AA	AACATAAAGAACATTGTGAAGGGACACACAAT	TCATGACCAGACAAAGTTTTCAATATCTTCACTTCT
BoASP0565	A/T	3rd	AA	AACAGGAGTAGGGTCACTTGACTTCACTATTTTATA	GGTTTCTCCGGTTGCTCGCCTC
BoASP0566	A/T	3rd	AA	AACATTAGGCTTTTACAGAAGATTACAAATAACACA	GGGAAAAATGACCAACAGCTTAAAGATGTCTC
BoASP0567	A/T	3rd	AA	AACCTTGGTTAAGCTTGAAGTGTGTATGTGTAAAA	TCACCTGAAAATTTGGATTTCTTTGGATCTTTATTA
BoASP0568	T/A	3rd	AA	AACCCTTGCCATTGAGTTAATATTTTCCATTATT	TGCTCTTTAATCTCTCTCCAGTTAGGATTGGC
BoASP0569	T/A	3rd	AA	AACATAAACTGAAGGGGATTTTAAGATGTTCTTAGT	TCAATTGATCTTCAACGTAAATCAGTGCGA
BoASP0570	A/T	3rd	AA	AACCGTCGCACTACGGGACAAAA	TAGATTTCATTCATCAAACATAATACTGCAGCAGC
BoASP0571	T/A	3rd	AA	TCTCTAGAGGTTTTAGGGAACTCATGTCTAAAGTCT	ATCACTGAATCCATATGCAAAGATGATATCGG
BoASP0572	A/T	3rd	AG	AACACTTTTCTCTGATTCCCTCAGCATTTACTTGTA	TGCTAGCGTGAATTTTGTGGAGAGGTTC
BoASP0573	A/T	3rd	AG	AACCAAAGACAATTGTAAACTGGTGAGATATTGTA	GCTCATTCGTGTCTGGTTTAGTAATCTAGGGG
BoASP0574	A/T	3rd	AG	AACCTTTACCTCAACAATCGGGAACCTGTA	GTTTGTTGTGCCGAAGGAAGACAGTTGT
BoASP0575	T/A	3rd	AG	AACATGTGGACCCATGAGGACAGGTT	TCAAAAGGAATTTATTGGGTGAATCTAGCATAAAA
BoASP0576	T/A	3rd	AG	AACAGATCAGGAAACGATTACATTGTGTGAGAT	TCCTTGATCAGAAGCTGTAAGTTTGGATCG
BoASP0577	T/A	3rd	AG	TTCTCGTATGCAGAGTTAGAGCTTGCACCT	TACCACAAGGAAGCACAAAATGGAAGGA
BoASP0578	T/A	3rd	AG	CCATGATCACAAATCCTTTATTGTCGCAT	CATGTGGTGGATGCTACTACTTTTAGATTCCTGATA
BoASP0579	A/T	3rd	AG	ATGGTCGTCGTCCTTCTGCATCAAATAA	GTGTGAAGTGGATCTCCTATACCGCTAGCA
BoASP0580	T/A	3rd	AG	CTTTAACCAATTGATGCCTCGTTATCAATCTTCT	AAAAATACTTGACAATGTTGCTGTGCTGCA
BoASP0581	T/A	3rd	AG	GATCTATAGTCGCAGAGGTGATCAATGAAGAACAT	CTGTAAGTCAACCGCAGCTCTGCCATAT
BoASP0582	T/A	3rd	AG	TGGGACCGTGCAACCTGAACCT	ACCTCACTTTGACACATGATAACTCCGGTTAATAC
BoASP0583	T/A	3rd	AG	CGCTCGGGACGTTTGACACATCT	CTCATCGCATCTGGAGACTGATCATAGAAAA
BoASP0584	T/A	3rd	AG	AATATTCGAGATCCGGCTAGGTATAAACCCAT	CATCAAAACCAAAAACTAAAATCAAAATCTAAAAA
BoASP0585	T/A	3rd	AG	TGCAAGGAGAGTTTGAGAACGAAGTATCACAT	CATTCATCTCCTCGGACACCCGACTA
BoASP0586	T/A	3rd	AG	CGAGTCGCTGAACCGTTTTGAATAGACCT	TGAGCTAAATTTGGACATCTTCCAAATAACATATAA
BoASP0587	T/A	3rd	AG	TGCATCCCCTATAGATTTTGTGACCTAATTTACAT	GGCATCAGTGGGGTCATGTTGCTT
BoASP0588	A/T	3rd	CA	CGTGGCTGTGACCACCGTGACA	GGTGAAATTAAGGCATCCAAGTCTACTGTTCTTC
BoASP0589	T/A	3rd	CA	CGGTTTCACTCGGTTTTCCTCCACTT	GGTTCCCTAGCTCCTTGTGGATTCGAT
BoASP0590	A/T	3rd	CA	CGGCGTTAGACCGAGCCATATCCA	GGTTTCCGAGGTAATCAAGCCCTCCT
BoASP0591	A/T	3rd	CA	CGTCAAAAATTTCCGACGAATTTCCAA	GGTTTGGACTTCGCCACATCCAGAT
BoASP0592	T/A	3rd	CA	CGTGCTGACGTGTCTTGCTTGGACT	GGTTTTGCCATATTCAACAGCCCTAGTTTTT
BoASP0593	T/A	3rd	CA	CGTACTACTGTACTAGCGATGAATGTCGTCTCTCTT	GTAAACGCATCAAGTCAAGGCTGTTGCT
BoASP0594	A/T	3rd	CA	CGGTCTGGTTTGGGTTTGAATGGATA	GTAACCTAACTGAGCCATTCCATAAGTGAGTGC
BoASP0595	A/T	3rd	CA	CGTCTTCTAATGCATTGCCTGGTTCAA	GTACTCCTGCGATGACATCAAGGGGAT
BoASP0596	A/T	3rd	CA	CGTATACGTATATACTTTCGAGTGTCACGCAACA	GTATAATGAGCCGATTGACTCTAATGAAAAAGGAAA
BoASP0597	T/A	3rd	CA	GGAATTGAGAGGCACGAGTCTTCACCT	GTATAATGGATGATGAAATGTTTCGTTGGTGTG
BoASP0598	T/A	3rd	CA	CGTCTATTGGAGACGAAGACTTCAAAAGCCT	GTATGAGTCTCTAGGGTTTCATATGTCCTTCTTTGC
BoASP0599	A/T	3rd	CA	CGCTATTCATAAGCTCCCATGTGCGA	GTATTTGTTTTTATCAAATTGCTCACAGCTGCA
BoASP0600	A/T	3rd	CA	CGTCAGTCTCCTAACCTCCGTCATGTACCTATA	GTCAAAGTGACATTTATTCAGAAACGGAAGGAG
BoASP0601	T/A	3rd	CA	CGGGTATTACGGTCTTGGGCTAGTGTCAT	GTCAAGATTGAGAAGCTTTCAGAAGAGGAGATG
BoASP0602	T/A	3rd	CA	CGTGAAAACAATTGAATTGTGAAAGGAACACAT	GTCAAGTCTTCTCAGTTATAAAAATCACAGAAGCCA
BoASP0603	A/T	3rd	CA	CGTCGGTGGTTCCACAGTAACCAACA	GTCACGCTTGACAAAAATATTACGTCGTTTTCT
BoASP0604	T/A	3rd	CA	CGTAACATTAAGAGAAAGTGTTGGAAGAGAAATAAT	GTCCATTTGATCGGGAAACGATACTTGAG
BoASP0605	T/A	3rd	CA	CGGTTGGATGTGATGTAATCATCTCAATGACT	GTCCCGACGCTGCTCCCATG
BoASP0606	A/T	3rd	CA	CGTATTTACAGATATGTAGACACTGTGGTGGGAGA	GTCCGACCATTTATCGCAGTAAACGATTTATAAC
BoASP0607	A/T	3rd	CA	AACTAGAACGAAGCGAAAACTTCACCCAGATA	TGGATTCGAAAAGGAAAATTACATCTTATGACAAA
BoASP0608	T/A	3rd	CC	AACAGTCCAGGATGTGTGCTTGTTCACAT	TACGAGGTAACGAAGTTCTCCAACGTGAAAT
BoASP0609	A/T	3rd	CC	AACCTTCTACAAAGGCGAATTTGTTAGGACACTA	TCAAACCCTAACTACAAACCAAACATCCCC
BoASP0610	A/T	3rd	CC	AACCCAGGAACCTAGTTTTATTCATAACAACAACCA	TGAAGATTGTTAAATGGCCTAATTCTGTTTGGTAA
BoASP0611	A/T	3rd	CC	AACCAACTTCTACATAAAGAGCTTGACTTTCGCGA	TATCGATCCGATAAAAGAACGACATGTATTGAATT
BoASP0612	A/T	3rd	CC	AACAGATGGACTTGATATGATCTTTCAGATTTTCCA	GGGTGTACTGCGACATGCCAAGGT
BoASP0613	T/A	3rd	CC	AACGGGCAATGACAAATAATGTTTTACGCGT	TAGTCGATCAATCCTACACGCTTCAGTAAGTGAT
BoASP0614	T/A	3rd	CC	AACAGTTTCAAACTTGAATATTAATGCAATGTTCAT	TAGACTGAAACGACCACTACATAAAAGCAAGCA
BoASP0615	A/T	3rd	CC	AACCCTAAAAGCCGACCTCTTCCCCA	TATCTCTGGCAGCTTCAAAAGGATGGG
BoASP0616	A/T	3rd	CC	AACATAAAACTAATGAGATCAACAAGGAGCTTACTA	GCAACTTGAGACCGTGTCCTGCG
BoASP0617	A/T	3rd	CC	AACCCGGAACCGGCTAGAAGACCA	TATGATGAGACGCTCCTGTGTCGAGAATAAG
BoASP0618	A/T	3rd	CC	AACGTACATGATCAAACAAAAAGCAAAGTTCCAA	TGTGGTGATCTTTGATGATCTAAGCAATATCTCTCT
BoASP0619	T/A	3rd	CC	AACAGGTGTCCCAATATCCATCGCTAAATCAT	TAGACCCCTCTCAGCACAAGAAACGCT
BoASP0620	T/A	3rd	CC	AACAGCTTCGAGAAAAAAGACCGTTCCTCGT	TCAGGGGGCCTTGGAAGCTGA
BoASP0621	T/A	3rd	CC	AACCTGTGATCATTGAGTTAGAACGACAAAGACCT	TGGCCAGGTACTTCATCTAATGTTAATAATGTCAAA
BoASP0622	A/T	3rd	CC	AACAGACAGATCTGTTGGACAGCGTAGCCA	TCGAGAAAACAATTTTTGATTAAGTACACGGAGTC
BoASP0623	T/A	3rd	CC	AACCGCTTGCCGCATATCTTCAACAT	TGACTCCATGAGTTCATCACTTAGGTCGG
BoASP0624	T/A	3rd	CC	AACATTATTTCATTTCACAAACCAAAAAGGAGCAT	GGTTGGAGCAATGTGAAAGCGGAA
BoASP0625	A/T	3rd	CC	AACCACTGAGTGAGTACCACCTGCACCA	TCAATCATTTCTTTTCTTAGATGTCGAAGTGAGGT
BoASP0626	T/A	3rd	CT	CGGGATGCATTTAGTTAGGAATGTCAACCT	GGTCGTTGGGGTTTAGCAAGTAAGGTTG
BoASP0627	A/T	3rd	CT	CGTCTTGTTCTTGGGGATCTACTAGAAACCA	GGTGATATTCCAGAGAGAGTTCGGACTGGTA
BoASP0628	T/A	3rd	CT	CGTGGGATGAAATTAACTCCGAAACCAT	GGTGATCCACTTGATCAAGGTCTTAGGAGAA
BoASP0629	T/A	3rd	CT	CGTAGCGGCGAAACTGAACAGTCCT	GGTGGAATCAGTGATCTCGGACATGAA
BoASP0630	A/T	3rd	CT	CGTTGAGGAGATGAGACAAAAAAATTTCCTATCTA	GGTGGCAAAGGAGGAAACAAAGGAGAT
BoASP0631	T/A	3rd	CT	CGGCTAGATTTTTGTTGGGGTCAACAT	GGTGTTGAACCTAAATCCTGATGAAATCCAAT
BoASP0632	T/A	3rd	CT	CGTATTGTCGTCTTTCATAACTGTATTGATGTTCCT	GGTTCCTCTTTTATTTTATTTTATTTTATTTTTGGC
BoASP0633	A/T	3rd	CT	CGGTTCGAGGAGAAGCCTGAGAGCTA	GGTTGACGCTGAGCGCTGTTAAGC
BoASP0634	A/T	3rd	CT	CGTAAACCGACCTTGGAGCCCGA	GGTTTCGGTTCGGTTAGTTCCGTTTG
BoASP0635	T/A	3rd	CT	CGGTCGACAGCCAGCCATCAT	GGTTTCTGCGGTCAAAACTCGGGT
BoASP0636	A/T	3rd	CT	AACATGATGGCTTTTGTCCTCTTTACTCTTTTCA	GTTGGGGGATAGACTACATGGGTCCTTTC
BoASP0637	A/T	3rd	CT	AACGTATTACTGGAGTGAAGGAGAACACCATGTTTA	TCAACATGCATGTATGCCACGTCAAGT
BoASP0638	A/T	3rd	CT	AACAGAAAGCCGGCCGACTTGTTTAA	TGTCGACGAGATCCACGAGCTCATT
BoASP0639	A/T	3rd	CT	TGGGAACCACCTTGCACTTTGGA	TCATACACTTGAACCTACACAAATGTCCAGATACC
BoASP0640	A/T	3rd	CT	ATATACAAACGATCCCGTTTCGCAAGGA	AATAACAAATCCATTTTGTCGTGACTTTGCTG
BoASP0641	A/T	3rd	CT	GCAAGACAGCTTACTTACCACCCGGA	GAGATGACTGAGTCTGAGCATCCTCCTGA
BoASP0642	A/T	3rd	CT	TCCAACAGTGCAATTTACTGCGAACGTA	TTGCTCGTTGTCTGATAGTTTTCTGTAGCTGAC
BoASP0643	A/T	3rd	CT	TTTACATCGACGACATGCTGGGCA	CGCATCTTCTTCACTTTTCGTCCCAA
BoASP0644	A/T	3rd	CT	CTAATAACCTTGGAGATGGGAGTCTCAGCA	TGGTGGAGCAGGCAAGGCACTT
BoASP0645	A/T	3rd	CT	TGTCGCAAGCCTCGTCGGCA	CTCCCAGAGCAGCGACAACAGTTACTTC
BoASP0646	A/T	3rd	CT	AACATGTCCAATGTAAATGATTTAAGAAACTCAGCA	AAATGTGTGACTGATAATCAGGTTTACCCTTGG
BoASP0647	A/T	3rd	GG	CGGTCACCAGCAGCTTGTAAACGAA	GTAACTTGTTTGCATCCACTTGTGCCTTG
BoASP0648	A/T	3rd	GG	CGTCGTGACTGATTTTGACCGCA	GTACATTGAGGCTTTGTATTGAAAGAAGACCAAAA
BoASP0649	A/T	3rd	GG	CGGCGATTCAGCAACGTTAGCA	GTAGAGATCCTTAATCTCTCTCACAACCTCGTTGTT
BoASP0650	T/A	3rd	GG	CGGCGCGACAAGAAAACGGT	GTATATGCTCTGTAGATAAGCTCTAGAGATCCTACG
BoASP0651	T/A	3rd	GG	CGTCTGCTTTCTCAGTCAGTTTTCCTGGT	GTATCTTTCCTCAAGCAAAATATTAGAACTTTCGCA
BoASP0652	A/T	3rd	GG	AACCAAAATCACAAAATCCATCAAAATGTATGAA	TCGATTTTCTTTTCACGCGCCG
BoASP0653	A/T	3rd	GG	AACATCGTGACCGGCCTAATCGAA	TAACGGTTAAAAGAACCATGCATGCACC
BoASP0654	A/T	3rd	GG	AACGATCTCCTTGTCATCGAGTTGAGGA	TCGGGTGAAAACATCATCTTACCACTTCA
BoASP0655	A/T	3rd	GG	AACCGATCCGAACCGAAAAATGGA	TGAGGTTGAGTTGGAATGACAAAAACTTCAA
BoASP0656	A/T	3rd	GG	AACCCTTCAAATCTCTCCACATTGGCA	TGTTGGTGACATGGAAGCAGGTTTGTTA
BoASP0657	A/T	3rd	GG	AACCAATCGAGAAACTACCTTGCTCATAACGTA	TCGATGTTGCTTTATTGGCGTCGATT
BoASP0658	A/T	3rd	GG	AACCGATATCCAGATTGAACACCGCA	TGATCTGTGCGTCAGAAATGCATGATC
BoASP0659	T/A	3rd	GG	AACCTGATCTCCGTAAGAAGGTTCTGGCT	TCCTTCGAATGAGTCTGGCGTCTTCTATTTATA
BoASP0660	A/T	3rd	GG	AACCTCAATTAAGAGACTGAGGTTAATGATGGTGTA	GTGGCTGGCGTGTTCGTCGAG
BoASP0661	A/T	3rd	GG	AACATGACTTTCTATGAATAGGTCTATTAGGTGCA	GCTCTTGAATCTCCCGGATGCTGTC
BoASP0662	A/T	3rd	GG	AACCAAATTCAAACTATCAATTCACACTAATCAGAA	GGGAGCTGCGATCAAATTCGATGTT
BoASP0663	T/A	3rd	GG	AACGATAGGCGTAACCTTTTGAAGGAAGCT	TGGGATTGAGGAGAAGTTTTGTGGTACTCTAAA
BoASP0664	A/T	3rd	GG	AACATCAGGTTCTACTAACTCGCGATCATGAA	TGGAACTTCTTGTTACTGATGAACCCTTTTGA
BoASP0665	A/T	3rd	TG	AACCAACTTTGACATTAAAATTAAATAAGCAATGTA	GCAGATTTGGCGAAGAAACAAGGGA
BoASP0666	T/A	3rd	TG	AACCAAACCATTACCAAATTGGAACCAAGAT	TGGGATTTGTTGAGGATTTCAATGATTTAAAACTA
BoASP0667	A/T	3rd	TG	AACCATAGTTTAAAAATATAACGTTGGTTCATTTTA	GCACAAAATATCGAAATCTTGCGGGAG
BoASP0668	A/T	3rd	TG	AACGATTCAAATAATAACCAATCTCTAAACTGGCA	TACTGAAGGCAAGGAACGACATGCTATTAAGA
BoASP0669	A/T	3rd	TG	AACAGGCTCGTTTGCAGGTTGAGTAAAGTA	TGGCTTCACTACAAAGTTTTTCCACTATCTTCTTCT
BoASP0670	A/T	3rd	TG	AACAGATCAAAACTACACCTGGTCTATACAATCTAA	TCAGATTCCCTTAATCTACCCCTTCCTTAGTCTCTA
BoASP0671	A/T	3rd	TG	AACAGTTTATCTCAGTCCTTTTATGAAATCTCTCA	TCTCGATGTCTTCGTGCCACTCGAT
BoASP0672	T/A	3rd	TG	AACATGATTGCCTTCTGCATCGAAATAT	TAGACATTAGGGTTTAGAGTTAAGGGGTGGGG
BoASP0673	T/A	3rd	TG	AACTAAAACTCAACGACACATACATTGAGACAGTTT	TCGATCAAATCGTCTTCTCGATGTTGAAG
BoASP0674	T/A	3rd	TG	AACATATATATAGTATAGTGCTGTGGCCATGAATAT	GCATCATAGCTTAAAAGTCGAATCCAATCAGAG
BoASP0675	T/A	3rd	TG	AACAGAAACCAGAAAATCTAGAATGAGTAAATATGT	GCAGCCAGGCAATACATGACTCACAA
BoASP0676	A/T	3rd	TG	AACATCACCACATAACCAATCAGAATACACTAA	TGTTATCGCTTCTTGAGAAACTAACCATTCGA
BoASP0677	A/T	3rd	TG	AACAGATCAGCCATTCGTCCTCCAATTA	TATTGCAATGTAATACATGGAGAATTAACATCGGAC
BoASP0678	T/A	3rd	TG	AACATAGAGGTTTCTTATATAGGAGATTACACTGT	GATCAAACCCAAACTCTTCCTCTGCCTTT
BoASP0679	T/A	3rd	TG	AACAGTGAGAATCCACCGACATTCAGGAT	TTAGTATTGTCACAAACCAAAAACAATAGACGGTT
BoASP0680	T/A	3rd	TG	AACTAGTTCTGGATCATTGTATTTGTGTGTGTGGT	TCATATTTTCAGTAAGTGACACAGGAATACCACTCA
BoASP0681	T/A	3rd	TG	AACATCAACTTAATAAAACAAAATCATCGGAGGCT	TGGTCAAATGGATGCGATGAACTACGT
BoASP0682	A/T	3rd	TG	CATAGAAAGTCAAATTGTCAATACCTTTTCCTGAGT	ACCGATAAACCGAAGCGTTACTCTTTTAGCTT
BoASP0683	A/T	3rd	TG	TGGTTATGCTAGTCACAGAGATTTGGTTCGATT	AAGCAGCAGGGGATCTCGGTTCA
BoASP0684	A/T	3rd	TT	CGGTATATGTTTCATTTGAAGAAGAAGGTGAATAA	GTCAAAAACAAATTCCAACATCATGAAGAGAAAA
BoASP0685	T/A	3rd	TT	CGTGGCATTGTACCTCTATCTCTTAAAAGAATCT	GTCAAGGCTGCGGGTAGAGCACC
BoASP0686	T/A	3rd	TT	CGTATCCATAACCCACACATCAGAAGAGTAT	GTCAATGGACAAGCTATGCTGCCTGTAGA
BoASP0687	A/T	3rd	TT	CGTTATTGTAATCGAATTCTATAGAGATTTCGATAA	GTCCAGAGATATAGATGCGAGCTGTGCTGTA
BoASP0688	A/T	3rd	TT	CGTGAGATCGGAAGAAGGTAGAATTTATTGATAA	GTCCAGAGATATAGATGCGAGCTGTGCTGTA
BoASP0689	A/T	3rd	TT	CGTGTGTCTCTAGTTTGCTTGTTAGAGCTTGA	GTCGATCTTGATCCTGTTTTTCTAAAATGTTTGTTT
BoASP0690	A/T	3rd	TT	CGGCTATTTTAGTAAATGGACCATATCTTCCTATCA	GTCTCCTTTGTCTTATTCCGTCATTTCTGTACG
BoASP0691	T/A	3rd	TT	GAACACTCCAAGCAACTGGAGCTGT	GGTGCAACTTTGTTAGGAGTGATCTTGAGGT
BoASP0692	A/T	3rd	TT	AACCCTGGAATGAGTTTATTATGGAATGGATAA	TGTTGTTTTTACTGAGCCTTTAAAACAAATACATGA
BoASP0693	A/T	3rd	TT	AACATTGGACCCCATAGAGACAGTCA	TACCCAGGCACATCATCGATTGAAATATG
BoASP0694	A/T	3rd	TT	AACCTACCCAATCTTTAAACCAATAACAAGATATAA	GGAATGTGAAGGTCCTCCCCACAATATC
BoASP0695	T/A	3rd	TT	AACGTATATTCAGGTACATGATCTATGCTGTTGTAT	TAGATGATGGAATGGTCGGTTGAAGATGA
BoASP0696	T/A	3rd	TT	AACATTCCATATATTGAACAAATATCCTAATGTCT	GCTTGCTCCAGTCATCATCATCTGAGG
BoASP0697	T/A	3rd	TT	AACTAATTGTGCACTTACGAAAGCATGATAT	GCAGAAATTCTTTTCTTTCTTCCTCCGACA
BoASP0698	A/T	3rd	TT	AACATGCCACTAATGTCCACAATTTCTAGAATAA	TCCCAATAGATCCATCGATCAGTGTCAAA
BoASP0699	A/T	3rd	TT	AACAGAAGCATTTTCTAGATAAAACGCCATGA	TGAAGAACCGTTACAGAAGTGGCTAGTTAAAGTGT
BoASP0700	T/A	3rd	TT	GCGAAAGCTTTGAAGGATGCTGGACT	CCATTCAACAATACACAGGTGACTAATAAAGCTCA
BoASP0701	T/A	3rd	TT	GAACATGCGAATTCGGGTAAAAACGAGT	CGGTTTTGCATTGTTGTCCTGTTGG
BoASP0702	T/A	3rd	TT	CCAATGGATTCGAACCGGAGCACT	TTGAATATTTTTGAAAATGTATAGGTTAACAACTCA
BoASP0703	T/A	3rd	TT	GCAACCATGTTTCGTGGCTCAGAAT	GAGTGATATCAAATATGGCGCTGTTGCC
BoASP0704	T/A	3rd	TT	GCGCTGACTTGAAATCAATAGAGAACTGAACT	GCCACATGAGTTCTAGTAATGCAGCCTGA
BoASP0705	A/T	3rd	TT	GCACAACTAAAGGAACGCTATCGAATTAATACAGT	GGTCGATCTAAAGGAACCTCACCGGA
BoASP0706	A/T	2nd	AA	AACAGACAAAGCGTGAGAAGCAGAGACTAA	TGATTGATTGAATTAACACCTTGTTAAATAGCATGA
BoASP0707	T/A	2nd	AA	AACAGACGAAGAAGCTTGCTGCCTAT	TGCTGGCGAGGTCGAAGCAAA
BoASP0708	A/T	2nd	AA	AACAGTACACTCAAGTTTCACCTGTTTCTCTTTTAA	GGGAGTCAACTTTCTACCTTAAGCACCTTCCT
BoASP0709	T/A	2nd	AA	AACATAACTAGAATAGAATAGAAAAGGGAGAGGTAT	GCCAAGTTCTAGGTTGATTCTGACATTGGG
BoASP0710	T/A	2nd	AA	AACATACAAAAGGCTAAATGTTCCCACTTACTTTAT	GTAAGATTGGGAGGTTGGATTTGGCG
BoASP0711	A/T	2nd	AA	AACCATGAACAAACTTACATCAATTACCAATCAAAA	GGTGGCAGATGCGTGCTCCC
BoASP0712	A/T	2nd	AA	AACCATGGCCTTGGCCGGTTAA	TTAGATCACGATGACGATGAAGAAGAAGAAGAAG
BoASP0713	A/T	2nd	AA	AACCCCAAATTTCTAGAGATTGGTTTGAAAAAACAA	TGCTGAGGTTGTTGTTGCTGCAAGTTAC
BoASP0714	A/T	2nd	AA	AACCTGAGAAGATAGAGCTGTCCCCCTAA	TCCTCTGCATCAGCCTCACCTTGATT
BoASP0715	A/T	2nd	AA	AACGCTAAAGTAACAACATAATTCACTTTGGATTAA	GGACTTAATGCATAATTTTTCTGGAGAAGTTGGTT
BoASP0716	T/A	2nd	AA	AACGGCCGTAGAAGTCATCGTCTTGGAT	TTACAACATGGTTCACCAAAAGAAACATTCAAAT
BoASP0717	T/A	2nd	AA	AACGGTGAGAACTCTATCCGCAGCTTAT	TGACCTGTTGTGAAGTGCCAGATTGG
BoASP0718	T/A	2nd	AA	AACTACGTTTTATAACATATGCATTTTGATTAGAAT	GATGGAGGAAGGAGGCGAGAAATAGAGAG
BoASP0719	A/T	2nd	AA	CCACGATTGGGTGAGCCTGGAATA	TCTCCAGGCTCTCCGACAAGTCTCAC
BoASP0720	T/A	2nd	AA	CGTGTGGTCCGACCAATCTGAAGAAGAT	GTTTTGGACCTTTGTTGTCTCCATTTCTCTAAAG
BoASP0721	T/A	2nd	AA	GAGTTGCATGCATGATAATGTAAAGCTCAACTACAT	GTATTGCAAAGTAGCCTTTTGCGGATAGATGTA
BoASP0722	T/A	2nd	AG	AACAGCTGACGAAGACTAAACTAAGCAAGAAT	TCGGTCAGTTCCTAAACGGTTCACTCC
BoASP0723	T/A	2nd	AG	AACATATTTATAATACTTATGCTTTTTAATGCCAAT	GCATCATAAGGTGTTTGATCATCATTCATTGA
BoASP0724	T/A	2nd	AG	AACATCCTGAAGCTAAGCTAGTGGTAGGTAATAAT	TGCTTTTGAGCTTTTCTATTTTATTTTATTTTTCAG
BoASP0725	A/T	2nd	AG	AACATTAATTTTGTGCCAATTATAAAATCAAAAGA	GATCATTGACCAAACTGAAAGATGCAAAAGAC
BoASP0726	T/A	2nd	AG	AACCATGGAGTTGAATCTTTGAGCGAGT	TGTGTTAGTTCGGTAGCATAAACTATATTTTCATTA
BoASP0727	A/T	2nd	AG	AACCGGGACTAGTTGACCGTCGAGA	TACAAGAGTGGCCACCAAAAGAAGAGTATTGAT
BoASP0728	A/T	2nd	AG	AACGAGAAACCTGGAGATTGATTGATTGAGA	TCTTGTTAAGGCTTCCTGCCTCTTCAGAGT
BoASP0729	T/A	2nd	AG	AACGTCGACGCTTTCTGCCAAAT	TGGTGTGTTTCTTCTGAAACTCTGGAAACCTATA
BoASP0730	A/T	2nd	AG	AACTAACAAGCATTTGTCATACATTATCTACGAAGA	GATTTAATATCAGAGAACGCTCTTCGACTGTGAGT
BoASP0731	A/T	2nd	AG	ATCCAGATTTAATATAAAATTCGCAGTCATTAAACA	TCCTCGACTTCTCGATCCTCTTCCAAA
BoASP0732	A/T	2nd	AG	CACGATTGGGTGAGCCTGGAACA	ATGGCAGCCTTGAGCAGGTTCATCT
BoASP0733	A/T	2nd	AG	CGGCGGGGTTTTCCCCATAAGA	GTCTCTTCCTTGTTGAAAATCTTTTGTTTCCATC
BoASP0734	A/T	2nd	AG	CGGTTTGTGAGATAGACTTCTTCTCTCCTTCTTAGA	GTAAAACCAGCCTTCTTAACCTCTTCCAAAACATA
BoASP0735	A/T	2nd	AG	CGTAATGTGGTATGAACCAGGACAAGAACAAAGA	TAATCTCAGGTGATGTTGTGTGTTTGTGCA
BoASP0736	A/T	2nd	AG	CGTCTCCATTTGCGACAAAGATTTATCTAGA	GGTTTAGGGTCTAGGGTTTAGGGTTTATTATTCGTC
BoASP0737	A/T	2nd	AG	GAGTTTTCAATCGAATTAGATCGAGCTGCA	GGATTGCAGTCTTCGCCTGCAACTTAT
BoASP0738	A/T	2nd	AG	GCAAGAGCGTACTCGCTACAAAAGGCA	ATGTTAAAGAGTGACGATGATTACTCATTGTTGTTG
BoASP0739	A/T	2nd	AG	GGTGTGTGTATCTCAGACGAGGAATGTCA	ACCACTATCCAGCGGCAAATCTGCTAC
BoASP0740	A/T	2nd	AG	TTGGCTACCAATCATATGTTTATCATACTAATTTCA	TTGCTTTTCCTACAAATATAGGTTCTCCGGTTATTT
BoASP0741	A/T	2nd	CA	AACATAACTCATGATTATCGACTGTAAAAGTTTACA	GATTCAAAGCCTATCCATTTACCAACCTTCAA
BoASP0742	A/T	2nd	CA	AACATATTTCTCTGGCATGATTATTGCATAATTACA	GGTATCCGCCTAATCAATAATCCTCTATAAAACACG
BoASP0743	T/A	2nd	CA	AACATTCAATAACGTTCAATAACGAGATGCACT	TGTCTAAACATGAAATGTCTACAGTTGTGAAATAAA
BoASP0744	T/A	2nd	CA	AACGATCTCTCCTTTTCTTTTTTGTATATCATACT	GCTGGGTGTTGGTTAAAAATCTCTTTTATAATTTCA
BoASP0745	A/T	2nd	CA	AACGGGAATGGATGCAGAACACTTTACA	TGAAGAGTTGATGATAGGACGTGGGGAG
BoASP0746	A/T	2nd	CA	CAAGGTCTAATGGTTTCGTGAATCGTGAGA	ACCAGTTTACAGCTCTTGAGATGGTATTGTTTGA
BoASP0747	A/T	2nd	CA	CACGATTGGGTGAGCCTGGAAGA	ATGGCAGCCTTGAGCAGGTTCATCT
BoASP0748	A/T	2nd	CA	CAGCAAGGTTTTTGGATGTGGAGAAGA	TCTTGTCTTGCTTGGCGCAGCAT
BoASP0749	A/T	2nd	CA	CCACCTTTCAAATTGTTTTTCAACAGCAGA	GTCCGCGCTCAGGTTTTGTCTCC
BoASP0750	T/A	2nd	CA	CGACCAATGCTGCACTGGAACCTT	AACAACATCCTTCTATTTTGAGCATATAACGGTCTC
BoASP0751	T/A	2nd	CA	CGGTGTGTTGCCGAGAAAGTGACT	GTACTTGTATGTTCTACGGCATTTTCCATGCTT
BoASP0752	A/T	2nd	CA	CGTCTCTCTTGGTAATACTCTAGCACGTCGA	CTTTGCGGTTCAGACGCATTCTTGTT
BoASP0753	A/T	2nd	CA	CTGAAGAGAGTTAGAAGCAGAGTGAGTAGTTTTGGA	ACTCCTTCCTACATTCAGTGATCCCAAACAAT
BoASP0754	A/T	2nd	CA	CTGCATGGAGAGTTAAAAGAAGAGGTTTAGATGA	CATCATGTTGAAGTACTTTGATGCCTAGGGAG
BoASP0755	A/T	2nd	CA	CTGGTTCGGAACGGGCTTCGA	TTTCATCTCCTCATGCTATACTATTGGTGAATGG
BoASP0756	A/T	2nd	CA	GAGATAACCATGGATTCCGACAACTCGA	AAGGGCAATATGAGTCGAATAAGGAGGAAAGT
BoASP0757	A/T	2nd	CA	GCAACGGCGAACTGAGACGATGA	AATGGCTGGACTGGTAGATGGTTATCGAA
BoASP0758	A/T	2nd	CA	GCTCAGAACTCAAGTCTTTTGCTCCATACGA	TATTGCTGTTAACTTTTGCATTTTCGATCTGTG
BoASP0759	A/T	2nd	CA	TTTAGTATCATTCTAGCTTAAAAATCATCTCACCGA	CCATTTCTTGTAAACTAGAGAGAAGATACATTCACA
BoASP0760	T/A	2nd	CC	AACATAGAAGGAGCGATGTTTGAGAATGAACT	GGTACTACTCTTATGCACACTCCATTATGCTCCTC
BoASP0761	T/A	2nd	CC	AACATGAATGTGGATGATGCCAATGAGCT	TCTAAAATCGAGCATGCCATGTTTTTGACT
BoASP0762	T/A	2nd	CC	AACATGAGTAAGGGGTTATGGAGGACTTACT	TCTTCTTTGCTTCCGTCTACTTATCCATTTTCA
BoASP0763	T/A	2nd	CC	AACCAAAGTGGAAACCTAACAATAAACAACACT	TGGTATCTCAACCAACATCAGAGGTCTCTATCTAAA
BoASP0764	T/A	2nd	CC	AACCCAAAGATTTGAAGATTACGAAGGATCT	TGAATGGCTCAAATTATATCTTAGTCATCAACCTTG
BoASP0765	A/T	2nd	CC	AACCCAGCATAAATATCAAGAAAAATCGAAACA	TGTTATCACTTAGGTCCAGCAGTTTCAAGTTTGT
BoASP0766	T/A	2nd	CC	AACGCGGGCCTTGTTATTACCTACT	TGAATTAAATGTTTTGGAATTTCTTTGAAAAATCA
BoASP0767	A/T	2nd	CC	AACGTTATACGCTTCTTCTAGAGTAGGCAGACA	TGGTTTTTGTTCTATTAACTATGTGTCGTAATGCA
BoASP0768	A/T	2nd	CC	ACCTATGTGGTTGATACTCCACGTTCCAGA	ATTCCGGTAAAACTCGTAGAGTGAGAGGGAG
BoASP0769	A/T	2nd	CC	CCACCAAAAACAGACCATGCACGA	CTTATTGGATTTAGAGTGTTGAATTGACTTTTGAAA
BoASP0770	A/T	2nd	CC	CCGCTAGAGTTGGTTCCACAATCTCGA	TCGAAGCGAATAGCCAGATGAGTACACC
BoASP0771	A/T	2nd	CC	CGGGTCATCCTTATCGGTCGAACA	GTAAGGCAGCTTCGATTTGGATTCTACTCTTATTC
BoASP0772	T/A	2nd	CC	CGGGTTTCAAGGTATCGACAGAGACT	GTACGGAGTATGTAGAAGAGTGAAAAACAGGATGC
BoASP0773	A/T	2nd	CC	CGTCAACCCCAAACCTGAAAAAAACA	GTATTTAGTAGTTCCTTGACATCTTAATCGCGCAA
BoASP0774	A/T	2nd	CC	GCAATCATGCTCTAAAATCCATCAAAGACAGA	GTTTTGGTTAAAAAGTGTACAAGTATGGCGAATAGC
BoASP0775	A/T	2nd	CC	GCTGAAAGGGATCAAGAAACCAAAAGGA	CACACACGTTCATCAAATATCAAACGAATCA
BoASP0776	A/T	2nd	CC	TCACAAGGTACACTCATCCTTGAAATCTGAAGA	GATCTCCTGCATTTTGTTGGAAATTGTCAC
BoASP0777	A/T	2nd	CC	TTCCATTAACAGTCTGTCCTTAACGAAGGGA	CTGCTTCATGATGTCTTTGCCACTGAAA
BoASP0778	A/T	2nd	CT	AACAGAAACTCCTATGGAAATATGGGCACA	TCCGCTATACGAGATATTCAAACCTTCTTCAGA
BoASP0779	T/A	2nd	CT	AACATAAATCTTAAAGGGTCTTTGGGAAAGAAATT	TCACGAATTAACCTGTCAATACTTTAGAGAGCGA
BoASP0780	T/A	2nd	CT	AACATTCTTGCCCTGTTCTTGAGAAAGACT	TATTCGACAGCTCGACGTCAACAACG
BoASP0781	A/T	2nd	CT	AACCTTGTTTATAATGAATATTTGTTGTTAGCTACA	GCATCAACCATTCGAATTGTATAGAAACTTGCT
BoASP0782	T/A	2nd	CT	AACGAAAACATAAGAGAATCATTTAGTGTCATAACT	GCAACCCACCTCTGAAACTGTAGTATTCAAACTAG
BoASP0783	T/A	2nd	CT	AACGCAAAATTCACAACTACAATAAACATAGCAACT	TAGAAAATGTTGTGTTTTATCGGCGATTGC
BoASP0784	A/T	2nd	CT	AACGGATTGAAAATCAAATGGCCAACA	TCCTTGAGGTTCCCGTACTCAATCTGG
BoASP0785	A/T	2nd	CT	AACTAAAAGGTACCAAAAACTATTACGAACAAAACA	GCCATTGTTCTCGGAATTGGAGCA
BoASP0786	A/T	2nd	CT	AATGGTCCGAAGCAGACAGGGTGA	GAGGAAATATCCCGACGAAGTTCTCCCT
BoASP0787	A/T	2nd	CT	CACGCAGTTGCATTTTTCTGTGTTTGA	TTTTTCACGTAAGTTCCTCGTAAAATCGACG
BoASP0788	A/T	2nd	CT	CAGAAGACATTAGAAGATGTTGAAGAGAAGCGA	GAGCTGCTTTCACCTCTTGTTTCCACC
BoASP0789	A/T	2nd	CT	CTGATTTGATAATGGGATAACTTCTTCATCCGA	AAATCAGGTGATACCACTTTTTCTTTTTGGGAATAT
BoASP0790	A/T	2nd	CT	GGACGCTAAGGAGCTTGAGCTTTACATTAGA	CTCTTGGAAAGTTATAGTTCCGTTCTTGTCCTTG
BoASP0791	A/T	2nd	CT	TCACAAGGTTTGACCAACTCACGATGA	CTGCACAAGTCAGTTTGGACACTAGTCACATT
BoASP0792	A/T	2nd	CT	TCACAAGGTTTGACCAACTCACGATGA	CTGCACAAGTCAGTTTGGACACTAGTCACATT
BoASP0793	A/T	2nd	CT	TGAGGATATAATTAGTGGTAAACAACGCTCCCA	ATTGGTAGGTACCATAACAGGAAAGAGTAAAGGAGG
BoASP0794	A/T	2nd	GG	AACAGAGGAAGTCCTAATACGCAGGAAGA	TCATGGTGCATACATGAATTGTTATCAACTTTG
BoASP0795	A/T	2nd	GG	AACAGCAAGATATGGGGCATGAAAGA	TGTCTGCCTTTGCTTGCTTGCTTTTTATTA
BoASP0796	A/T	2nd	GG	AACCGAACTTAGAAACCGATCCATAGA	TGCCCAGAATAGAAAGCTTTAACATTTTCTGTAGA
BoASP0797	A/T	2nd	GG	AACCTCTACATTCTGGATGGAGCAGA	TCACTGTATAGCTAGCTAACTACCAAAAAGGACCAA
BoASP0798	T/A	2nd	GG	AACGGATGGATGCGTACCTCAAAGT	TCAAAATCATTCATTACCATATAAACTTTAGCCACA
BoASP0799	A/T	2nd	GG	ACTTTTTCATGAAGTAGAAAGAAGGGTTGCCA	TCCACGATATAATATGGAATATATGGAGTTGTGGG
BoASP0800	A/T	2nd	GG	ATTATAACCAGAAGAAAGGTTGATTAATATACCCCA	TAAGCCGGTGGACTACGCGGTG
BoASP0801	A/T	2nd	GG	CACACAACCAAACCGATCGATACATTTACA	CCTAATATATCTGGTTACAGAATTTAACGAGTTTGG
BoASP0802	A/T	2nd	GG	CATCTGTAGGTCAGGTTACTCCTCCGCA	CAACCTCAAAGTCAGCAAAACGCTCAAT
BoASP0803	A/T	2nd	GG	CGATCCAGATGTTAGCCCATCGCA	AAATCCAATCAGTGGCTTCCCAGTCTG
BoASP0804	T/A	2nd	GG	CGTATCCCCAAACTTGTGCATCTAGT	GTAGACGGAGACGTGGAAGAGTCGTATTGAT
BoASP0805	A/T	2nd	GG	CGTCTCCTCTTCCGTCGTCAGA	GTATGAGAAGGAGAGGAACAAGAATGGGTGA
BoASP0806	T/A	2nd	GG	CGTTCAAAATAGCCATAGGACGAACAGT	GTACTTAGCGAGGCCCATATCCAACACC
BoASP0807	A/T	2nd	GG	CGTTCCATAACTGCTCCCAGAGA	GTATGATCGAATCGAGTTTCTTCGTCGCT
BoASP0808	T/A	2nd	GG	GAAAGTTGCATAAATGAATGGGCAGAGT	GTAAATTTTTCATTTGTTCTTGAATCAGACTCGTGA
BoASP0809	A/T	2nd	GG	TCATGGTATCAGAGCAAGTAAGCTCCTGACA	TAACCGGAATAGACACGGATTTAAAGACATCAG
BoASP0810	T/A	2nd	TG	AACAGAACTGAGACTAAACCTGTTGGCTGAAGT	TCCGGGTAATTTACAATTCATTCAATCAAATTTACT
BoASP0811	T/A	2nd	TG	AACAGTTACCGGTGTATTTTAAAGTGGCTAAAGT	GGAGACAACCCACCCACCGACAT
BoASP0812	A/T	2nd	TG	AACATAACGAAGAGCCGTTATTGCAAAAAGA	TCCATCTTCATCCGCTTTTGGCC
BoASP0813	A/T	2nd	TG	AACATAATTAGTCAAGAATATTCGTACCCAAAAAGA	GCTAACCCCAACCATATCCCTTCGC
BoASP0814	T/A	2nd	TG	AACATTTTAAACATTGATTTAAAAACAAAACATAGT	GCAATTCCTGGTAACGCCGCTGT
BoASP0815	A/T	2nd	TG	AACCAAGAATTCAAACAGAGGCAGAAGAGA	TTACATGCAGTGCTGGGCCGG
BoASP0816	A/T	2nd	TG	AACCGCAAATTGTATTTCTCGATAAAATAAAAAAGA	GTTGAACCCAGAGAAGAGATTCACAGATCAATT
BoASP0817	T/A	2nd	TG	AAGGTGATGGATGCCGCAAAACCT	TTCTTCTTCAAGGAGCTCCGTAATTGAGTTG
BoASP0818	A/T	2nd	TG	AGACTATGTCTCTTCCAATATGAACACCATGCA	TAGTTGGCAAAACAACAATATTGTGAACAACAAA
BoASP0819	T/A	2nd	TG	AGATACTCAGACCTATGGAGAGGACTACATTGACT	GTAATAAGGGTAAAGAGGGTGTGATCAAGCTCTG
BoASP0820	A/T	2nd	TG	CAAAAGGAAGTAGTCCAAGGAATTGAATTGAACA	AGCTGACCAACTCAGGCAATGCTTTTT
BoASP0821	A/T	2nd	TG	CATCACTCTTATGTATTAACCAATGATGTCTTTTCA	ACAAATGATTGAATTAGTTACGAGGTTGGATTTCAT
BoASP0822	A/T	2nd	TG	CGTCAGACAACAGATCATTCAATCTTGATTAGA	GTAATATAACCGTGACAAAAGAGAAGTGGGGAACT
BoASP0823	A/T	2nd	TG	CGTCAGGGGTAATCTTGTAAATTGGTGAAAAGA	GTACAGGTCGAAATACGCCCTTTTCCC
BoASP0824	T/A	2nd	TG	GAACGTACCATGGCTTCTTTTGCAGCT	AACCACAACTTGAAGCACTCGTTGGG
BoASP0825	T/A	2nd	TG	GATCTTTGCCAAGACAAATGATGGTTGACT	GGTTAATATGCATCAGGCCATATAAGTGAACATAAA
BoASP0826	T/A	2nd	TG	GCAACTAGTAACTGTAAAACATTATCCATCGGCCT	CCCGACCAAGATTGTGGTGCTGAT
BoASP0827	T/A	2nd	TG	GTCTCATATCTGATTCCACTTATCACCAGCCT	TAACGTGTAGCGCCTTCTGAACTTCCAC
BoASP0828	A/T	2nd	TG	GTTCTTCTGAGTTTTAGTGGGGTAGGCCA	CTTCTTCTTTGCATTATAAGCTTCATGATATTCCGT
BoASP0829	A/T	2nd	TT	AACAGAAGTAACAAACGCTAAAAACTGTTGATATTA	GGGTAAAATATTAGGAATCTGCAAAAATCCGATAAA
BoASP0830	A/T	2nd	TT	AACAGAATGGTGTGTGAAACAGAAAGATCTTTA	TGGTTTGGAGGAGGTGTTTGCTGTTC
BoASP0831	T/A	2nd	TT	AACAGCCCGTTGCCTGGTTGGTT	TAGTCTCTTAGACCCTCCTTGTGATCTTCAAACC
BoASP0832	T/A	2nd	TT	AACAGTCCAAGTTATAGAGTTGATATGCCTAAACTT	GCCTTTTTACCCAATAACTTTCAACTTCTGACCTA
BoASP0833	A/T	2nd	TT	AACATACGAATCCACAAACGAATATCAGAGACTA	TCCGAATAGGGTTTTTAAGATTGTATTTCAGATTTG
BoASP0834	A/T	2nd	TT	AACATGATCAAAGCTTCAGAAAGGGTTA	TTGGAATGGGCTTTTAGACGTGTTAGTTATTTGTA
BoASP0835	T/A	2nd	TT	AACATGGTAGCAACAAAATCAGTGAGATTTAATTT	GTATGCATCTGACACTGCCAATGAGTGAGT
BoASP0836	A/T	2nd	TT	AACCACGAACATAATTCGCTTTTTGTTTATCTA	TGATACCTCGTTCAGGACGTATGAATCCA
BoASP0837	T/A	2nd	TT	AACCCGTTACATGCGGTTCCGGTT	TCTTCCTGTAACATTTGGATCACATACGATTATGA
BoASP0838	T/A	2nd	TT	AACCGTAACACACTCATCGTAACCCAACTT	GTGTCATGACTACTGACCGTAACTTGCAAAGATAAT
BoASP0839	T/A	2nd	TT	AACCGTCCCTCTCACTTTTCTTAAACCATT	TGGTGAAGGTTCGGCTGCAAATG
BoASP0840	T/A	2nd	TT	AACCTAAGACAATAGATCCAATCCCTAATAACCTTT	TACACCATTCACCAAAGTCACCACTTGTAAAAC
BoASP0841	A/T	2nd	TT	AACCTGCTTGGATTGTTTCATGGATATTATTA	TAGTCGTTTATACGATTTTATACAGAGAGCGCTTCC
BoASP0842	T/A	2nd	TT	AACCTTTGTTGTCTCCGTTCCTCTAAAGAATTT	TGGATGATTACGTTTCTTAATTTTACAATGCTACAC
BoASP0843	A/T	2nd	TT	AACGAGCTACCACATCCCGTCAATAACTA	TGATTCTGCTAAGTCTGTATAACGACCCGGT
BoASP0844	T/A	2nd	TT	AACGATGTTGATTATTGGACTATAAGTTGCTTTCTT	GTAAGGATATAGATAACTTCTCGAACCAGCAGCG
BoASP0845	A/T	2nd	TT	CGGTTCATGTTATAATGCCTGTCTCAGTAAAACTA	GTCATTGAGGAAACGGACGAAAGAACCT
BoASP0846	A/T	2nd	TT	CGTCTTCGCTGTCGCTATCCCTA	GTCGCTTTGGTTTAACCTCAACAACCTTTC
BoASP0847	A/T	2nd	TT	CGTGAACTCGTGCAGGCGCTA	GTCGAGGAGTCGGGGTGACTTTCC
BoASP0848	T/A	2nd	TT	CGTGCATGTTTCATCTCTCTCTCTCTCTACCTT	GTCTCACATTTAAAAATCTGTGATCAATGGTTCAA
BoASP0849	A/C	4th	AA	CAGTTTTCCCCATTGACCTACACCTATTTTAAATTA	AAGATCTGACGGAAACTCATCTCAACAAGCT
BoASP0850	A/C	4th	AA	CGGGTTCTATGTCAGCTGCTAGATATATCA	AAGATGACGTTCCTATCGATGACTTCTTACCAA
BoASP0851	A/C	4th	AA	CCATACCGTGTCCTTCCGGATCA	AAGACTGAGTACCAAACGGCGAGTAATGGTA
BoASP0852	A/C	4th	AA	ACAGTCATTGACCGTGGTATATGCCCATTA	AAGACTGTGGTCATGAAATCTACCAGGTACCTAACT
BoASP0853	A/C	4th	AA	CGCTCTAACTCGGAGGATAACCCCTCTA	TGAGCCGGAGGTTTGCTCTGTAATTG
BoASP0854	T/G	4th	AA	CCATGAGACTTAGCTCCTCTAGACTAGTGGCTGTT	TGACATGTTTGGATTGTATTCCCAACCC
BoASP0855	C/A	4th	AA	TCCACGAGCTCGTGCTTCAGTTATTC	GATGGATGATGAGATGCAGATGGAGGAT
BoASP0856	C/A	4th	AA	CTTTGTTGGATAAGCACTAAGCAGAGCATAC	GATGACCATATGTTTCTCCCCCAATTTGAT
BoASP0857	C/A	4th	AA	AAAGTTGGCTGTGCCCAAAAATTGC	GGTACCAAGTGGAGGTTTGAAGATCTCGA
BoASP0858	C/A	4th	AA	AGAGTTTTTGGGTACTGTCCGAGTTCATGTC	TGGGAATATGACAACTTCTTGGCCGTT
BoASP0859	G/T	4th	AA	GACAAAGAAACTCCGATCTATGTCTCATCG	GATGTTGCAAGAAGCAACAAGAACTTCAGATT
BoASP0860	G/T	4th	AA	ATAACAAGGCCCGTGTTTTCATTATCG	GATGTTTCTAGTGATGACGAGAATGTCAATGATG
BoASP0861	G/T	4th	AA	TCATGTTGATCTGTGTCTGGTAAATCTATCG	GATGTTGTGCCGGTGGAAGATCGT
BoASP0862	C/A	4th	AA	GTCCTGTCTCGTTGGAGGAGATTAAGATAGC	CGAGACAAAAGCACCTTGAGTTTCAGAGATAA
BoASP0863	T/G	4th	AA	ACTGGTATCTTGCAGCCGTTCAGGATTAATAT	CTTGAGTGTGTTAAGAGGTAGCTTTGGAGCAA
BoASP0864	T/G	4th	AA	CATGATACCATTCTTGGCAATCCATCT	CTTGAGCCAACTGATCGAGCCGTC
BoASP0865	T/G	4th	AA	ACCTGGTGAAGCATTCACTGTACGT	CTTGAATTCCTCCACAGCGGCTATGA
BoASP0866	C/A	4th	AG	CGTTGGCAACTGCGACTCATTC	GATGAGACGATGATCATCCATGAGTGGA
BoASP0867	C/A	4th	AG	AGTCCTCTGCTTGCTGGATGC	GATCTCCGGATTTGAAAGTGGGATAACG
BoASP0868	G/T	4th	AG	ACCACTAACTATGCCTTGACGCAATATTG	GATCCGACGTGGGATGGTTCAAGA
BoASP0869	G/T	4th	AG	ACGACCCATTCGCTACAAACATCG	GATCGATTGAAGATGGCAGTGCTTTACTTCT
BoASP0870	G/T	4th	AG	CGAGGAGTGACGATGACGTAACG	GATCCGAGGTTTGGAGATTGGACGAT
BoASP0871	A/C	4th	AG	CCCAAAAGCTGAATCGAAACCCGA	GGCGAGTGGGCACGGTGAAG
BoASP0872	A/C	4th	AG	TGTTCCATGCTCTCATACAAACTGGTCAAA	CAAGTGAATCTCAGTATCTGCAGGCACAAA
BoASP0873	A/C	4th	AG	TGGGTATTAGACATCATCGAGCGTCA	AAGAGCTTATGATTCCGGCAGCAACATATT
BoASP0874	A/C	4th	AG	CTAGCCACAATAACAGCCAACTCGTAA	AAGAGCAGGTGAACTTTTTGGTTACCCTCTC
BoASP0875	C/A	4th	AG	CATCACTTGTACGGCGATATCTGCATGTTC	GATCAGATGGAGTACAGATTAACAATAATGGACCCT
BoASP0876	C/A	4th	AG	TCTGTCTTGGTGTACATCGCCGTGC	GATCATTACCAAGGCCGCCAGAGAA
BoASP0877	C/A	4th	AG	CGACACTTCCTCCACAATCATCTCTCGCTC	GATCGGGTCGAGACGCCGAAG
BoASP0878	C/A	4th	AG	CAAAGCGATCTAGTGAGCAAGTTATAAGGCCC	GATCGTCCTTTGCCACCACCGTT
BoASP0879	G/T	4th	AG	GATGTCTCACGAGTGTGGCGTAGGTG	GATCTGCAGAACTCTGGGAGCAGTATAAGACATA
BoASP0880	G/T	4th	AG	TGAGGTTTGTGAATCCTAGTCTTGCTGTGG	GATGATACGAGATCCTTCCGCGATGA
BoASP0881	G/T	4th	AG	TCCATATTATCCACCTCCCTATTACTGCCG	GATGAGTTACAAGCGAAGAATGCTGGGA
BoASP0882	T/G	4th	AG	ATCAAACCAACAACGCAATTGAGCGT	CTTGCAGAGTTCTTCGTAAACAATATGCGG
BoASP0883	T/G	4th	AG	GTTAAGAGTGTTAGTAAGGTTATGTGGTTAGTGGCT	CTTGCATCTAAAATAATCCTTAGCAAACCCAAGA
BoASP0884	T/G	4th	AG	GCGGCTGAACTCATACGCAGCAT	CTTGCCAAGATAAGGATTTTTGATTCCATGTT
BoASP0885	T/G	4th	AG	TGGCATGAGTCGCATCTAGAGATGGAGT	TGGCATGAGTCGCATCTAGAGATGGAGT
BoASP0886	T/G	4th	CA	AACGTCAACTAAGCATAAGAGATCCAAGCGT	ACGCAAGGAATCATTCGACTGCAAAG
BoASP0887	T/G	4th	CA	ACCTTGATGCTTTTGCTCTTTTCTGCCT	GTTATAACTGGCTTCCTTCAACTGAACAAGGTTAAA
BoASP0888	G/T	4th	CA	GGGTTTACCCAAAGATTTAGGGTTTGGTG	TCACCCATTAACCAATAGTATTTGAGTATTTGATAT
BoASP0889	G/T	4th	CA	AACGAAGCCAAATGAGATGACATGGTG	AGTAATACGTCGCATAATCCATTCGATCCAC
BoASP0890	G/T	4th	CA	AGCTCGTCAAGAAGCCGACAGGTG	CACATGATCCTCCTTTCCTTTCTCCACA
BoASP0891	G/T	4th	CA	CGGTTTGTCTTTGTCAACTTCGGAAATG	GATCAGCGAATGCTTGTGGAATTGAGAT
BoASP0892	G/T	4th	CA	GTCTAGTTGACAATTGATTCTGTAATGTTGAAAAAG	GATCATGTCAGGTTCTGGAAAGATAAATGGC
BoASP0893	G/T	4th	CA	AAGATGCACTTTCGATAACTGAACCAGCAG	GCTTGGTGAAGAAGGTAGGTTTAGCGGA
BoASP0894	T/G	4th	CA	AATGTCAAGTCTGGTTTAATGCAAACGAAAAT	CTTGGCCACTCATGGGGTTCCTTT
BoASP0895	T/G	4th	CA	CAGACCAGAGATCAGGGAAAGACAGTT	CTTGGATGTTGCTGTGTGTGTTATTGGC
BoASP0896	A/C	4th	CA	AATACGATTCATCAATTCAAACTCTTCGTGAACTTA	AAGCAGAAATCAAAGATGGCAAAAGAGTGAC
BoASP0897	A/C	4th	CA	ACTTGGACAGAACCTCGGCTTTACCACGAA	AAGCAAGTCAACGTGGCTAGAGAGGGA
BoASP0898	A/C	4th	CA	AATGGGTGATTTATTGAGTTAGCTTGGAGCAAA	AAGCAATCTGTAACCGGAAGACAGTAACGTTT
BoASP0899	G/T	4th	CA	CCTGGAGTCATGACTTGTTTTGGCGAG	GATCCGGCCCCAACGAGCTTAA
BoASP0900	G/T	4th	CA	ACGTCCTTGTCGCTACGCTCTCG	GATCCGATGAAAGCGCCACCAA
BoASP0901	T/G	4th	CA	GCTTCCATTGTGTTATTTATAAGGCAGTTTACCGTT	CTTGGAGCGCAAGATTGCCAGC
BoASP0902	T/G	4th	CA	TCCAGCGAGTAACTAACTGGTGATCTCTCTGT	CTTGCCTTTCGAGAAATCCAATGGCT
BoASP0903	T/G	4th	CA	TGTCTGTGAACTTGAAGGCCCGCT	CTTGCGCTGAAGAGCTGTATGCAACATA
BoASP0904	A/C	4th	CC	ACCTTGGATAGCTTGCTCGAAGCAAA	AAGCTTTTGTCTTATATATGTGTGTTTGTTGAATGT
BoASP0905	A/C	4th	CC	GTTCTACTCAAAGCCCTCACGGAACCAA	AAGCTTTTATTTTGCAAAACGCTGAGGTGT
BoASP0906	A/C	4th	CC	ATGGCATATCATGACCTACTTGCACTGA	AAGGAAATATGCTCCTATGTGGTGGATGCT
BoASP0907	A/C	4th	CC	AAAGAAAAGGGAACCCAAGAGGCTAGGCGGA	CTTAACCCAGGTAAGGATTGGTTCCTCCTTATT
BoASP0908	C/A	4th	CC	CTTATACGACTTGTATGGTTGGAACCCGGC	GAGACGTCGCAGACGCCTGAAGA
BoASP0909	C/A	4th	CC	CCACTTGTTAATGCAAGAAGACAGTACAATACTAC	GAGACTAGGATTTCGGGAACGTGGAGAAT
BoASP0910	C/A	4th	CC	ACAGCCTTGGTGAGATTATCTCTTATCCCC	GAGACTATCATCTTGAAAGAGCAGATGAGAAATTGA
BoASP0911	C/A	4th	CC	GAGACCTTGCGGAGACAGTCTATATGCCTC	GAGGAAGTAGTGAAGAGGGCCCATATCCTT
BoASP0912	G/T	4th	CC	AAGGAGGAATGAGAACTTACTTAGGTATCCCACAAG	GATCCCACCCTCCTGTCTTGGTAAACATAC
BoASP0913	G/T	4th	CC	TGGTGTAGATCAGAATTTCACAGATCAGTCACTAG	GATCCCCACCCTTGCCAGAATCA
BoASP0914	G/T	4th	CC	CGCTAGTAATGGAGTCTTGAATGAGAGACGAG	GATCCCAAAGCTGTACACATCGGTATACTCAG
BoASP0915	G/T	4th	CC	GAAGCACAACTGAAACGAGCCGTG	GATCCCATCCCTATGCTTTCAAAAGGG
BoASP0916	T/G	4th	CC	GCGGTTCGGCAAATACGTCAACACT	CTTCCCAAGTTCACTCCGCATAGTGGT
BoASP0917	T/G	4th	CC	CAACGTTGCAACAGCTGATAGGTCTCAAT	CTTCCCTTGAGTGTCTTCAGAATCTGTTACCTTT
BoASP0918	T/G	4th	CC	ATACTTGCAACTACACTGCTTATCCTGGACGTT	CTTCCCGGGGAACCGCTATAACATC
BoASP0919	T/G	4th	CC	GGCTATCGAATTGGTGAGCTCTTGACATT	CTTCCGGCTTCCAGGTTCCTGC
BoASP0920	T/G	4th	CC	TTGGTAGATACTTAATTTCCCTATCTTTCATTCGTT	TTGGTAGATACTTAATTTCCCTATCTTTCATTCGTT
BoASP0921	T/G	4th	CT	ATTGCCTGTGAATTCCATGTTTGTGATGTTATAT	CTATGCTGGGAAAAGAATTTTGGTGTTTGATT
BoASP0922	C/A	4th	CT	GATCTTATAGATCCACTTCAAACCTATCGGTTACAC	ATAATGAAGAAGAAGAAGCTGTAGACGCAGGTG
BoASP0923	G/T	4th	CT	TCAAGATTTCCGATTTCGATCGCG	GATGAGACATCAACTCAGTAGCGCTCCC
BoASP0924	G/T	4th	CT	CTTCTCTGTCTTGCTGTAGACCAAGCTGG	GATGAGAGCTGGCGTCAACCGTG
BoASP0925	G/T	4th	CT	CATTTTCCGACACAAAGCTTCGCAAG	GATGACCACCTCACAGTCCCACCAAT
BoASP0926	C/A	4th	CT	CAGCATTAGAGTTGTCCCCGCAAGC	GGACATGGTGACACCGAAGATCGAA
BoASP0927	C/A	4th	CT	GGCTATTCTCCACTACGTTATGTATCAAAATAAAGC	AGGCTATATAGTGGCGATTTGTAACCCCAAG
BoASP0928	T/G	4th	CT	CATAGTTTCCATTTTTATTTGGGCTTTCGTCTTT	CATAGTTTCCATTTTTATTTGGGCTTTCGTCTTT
BoASP0929	T/G	4th	CT	GCGTCTTTGCGCGGGTCCAT	GCGTCTTTGCGCGGGTCCAT
BoASP0930	T/G	4th	CT	CCCGATGCACTTTAACCTGCCCAT	CCCGATGCACTTTAACCTGCCCAT
BoASP0931	A/C	4th	CT	CAATAATTTTAGTCACAAACCGTTTCTACGGCA	TATATTATTTGGTCTTTCCTCGCTAGTTGCGC
BoASP0932	A/C	4th	CT	GGCATTGGGAATGCATAAGTTGGCA	TTTTCTGTACAATGGATCAACGAAGAATTCCTATC
BoASP0933	A/C	4th	CT	TCTATGTTATCCATTTCATTAACCAATATGAGGCAA	AAGAATAACATTGGCCAACTACGATCTTCTGAGT
BoASP0934	A/C	4th	CT	GACACCATAAGTTGGAAGCACGAGGGT	ATGTACAGCTTCCATGCACGGCG
BoASP0935	C/A	4th	CT	CGAATTGTCTTGCACACAGTTCCC	GACCATATCTCTTATTTTTATCATTATTATGGTCCA
BoASP0936	C/A	4th	CT	CGGAGGCTACTCCGAAATTGC	GACCGGCTGGTAGAAGCCACAGC
BoASP0937	C/A	4th	CT	CGATGCTGAGTAATATGTCTCATACTCGTCTC	GACCATCTGGGTCTGCAGGTGGAG
BoASP0938	C/A	4th	CT	GCCTTGGTCATAATGTCTGCAATATTCTC	GACCGGCGTAAATCAGAAAACCGG
BoASP0939	T/G	4th	CT	TCATCAGAACACCTGCTGCTTTCTAGT	CTGTTGTATCAAACGGCCCTAGTACCTCAAG
BoASP0940	A/C	4th	GG	GTTTGCGGCGACTTTGGAGAGAGGTA	AAGATACCAGCACGTCCAAGTAGCTATCTGC
BoASP0941	A/C	4th	GG	GGTCCGAGGAGGATGATGGAAA	AAGATACGCATTTGGATCAGTTTTGCCA
BoASP0942	C/A	4th	GG	CGAACCCAGAGAAGCAATCCAACCTC	GCGGCGCCTTTGTTGTAGAAGGTT
BoASP0943	T/G	4th	GG	GCGGACCTTACAAACCGAGACCACTCT	GGTGGTTGGACCTTGTTCTTGTGCA
BoASP0944	C/A	4th	GG	GTGTGAAATCGTGTCTTGTAAATTGTCTTGCAC	GACAAAGGTGGTGTGTTTTGCAGGCT
BoASP0945	C/A	4th	GG	GACACCCTAGAAGTGATTCATGGGTGTTC	GACAAACTTGACAAAAAGGGTCTAAAGAAAATTTAA
BoASP0946	C/A	4th	GG	CAAACTCGTTGGAGCTAGGTTTTAGCCC	GACAACGCCTCTAGTCATTGCGTGAAA
BoASP0947	C/A	4th	GG	CACCTGGCTGGAGCGTTTGATC	GACAAAGACCCGCAAACGCATGA
BoASP0948	G/T	4th	GG	CCACCCTCAGCTCCTCTGTCGAAG	GATCAGATTGGAAATTGAGGCATATTGTGAAA
BoASP0949	G/T	4th	GG	CAACTTCGATACTAACAGCATTGGGAGCTG	GATCAGTAGCTTCACTCTGGAGGCCTACG
BoASP0950	G/T	4th	GG	CTTCTCTCCGGGGATGAAGTTGTGG	GATCATAAAAGAACTAGAACCACCAACAACTTGACA
BoASP0951	G/T	4th	GG	GCTGAAAGGTTTCTGGAACTGTGAAGTCG	GATCAGATTCAAGTTCTTCCAGCGAGACTG
BoASP0952	T/G	4th	GG	CCCTGGAAAGTCACGAAACATATCAGCAT	CTTCTCCACACTCGTATACAACGTTTGAATCTG
BoASP0953	T/G	4th	GG	CTTCCAGAAAATTTGGGAGGATCGGAT	CTTCTCGATCAAGTGCCACAATTGTTTACC
BoASP0954	T/G	4th	GG	TTAGAATAACAAAGAAATTGTCATATTCCAAAGAGT	TTAGAATAACAAAGAAATTGTCATATTCCAAAGAGT
BoASP0955	T/G	4th	GG	TATCACATAGTTGCATCACCTCATTCCAAGAGT	TATCACATAGTTGCATCACCTCATTCCAAGAGT
BoASP0956	A/C	4th	TG	CAATGAGTCGTCGTCGATGAACGCTGTTA	AAGGTGGGTATCGACCGATGCTGAGTATA
BoASP0957	A/C	4th	TG	GCAACAATCTTGCCATGGTCCGAAA	AAGCTCAGATCTTCCTTCTGGGATACGCT
BoASP0958	C/A	4th	TG	CTTCATCTGTTCTCCTCTGAGTCGATGTGC	GAGAACGAGACCCTTTCCGCCG
BoASP0959	C/A	4th	TG	CCACTTAGCTGGCTTCTCTGCATAGTTC	GACTTCGACGTGGTACCATGACTACTGGA
BoASP0960	C/A	4th	TG	CACCAACTCCTTCGCTTAGTGTAGGTGC	GAGAAGAAGCCGAAATCAGTTTCCGGTA
BoASP0961	G/T	4th	TG	GATGAGAGGCTATCTCCACCAAGAGTGG	GATGACAGCAATTCAAAGAACAGCTCAACA
BoASP0962	T/G	4th	TG	GAGTTAGATCAGACAATGCACCAGAGCTTAGATT	CTTATGTCTCTGTTTCGGCGAAGTGGAA
BoASP0963	T/G	4th	TG	CTAAGGGCATGATTATCGGGAGAAGGAT	CTTATGAAGGCAAACCGTATGAGCATCG
BoASP0964	T/G	4th	TG	CAAATGTCATCGATACGTCTATGTCCCGATT	CTTATGTGTAACATCAGTGTGAAGGTGGTGAAAA
BoASP0965	A/C	4th	TG	CCTTTACCATTATCTTACAGTGGACTCTCTCACCAA	TTGTATATCACCTTGAGTCCCTCTCGTTCGTA
BoASP0966	G/T	4th	TG	AAGGTTCAGCATTGTCCAGTCCTATG	GATGAGTAGGACAATTGATGATACAAAATTTCGAGA
BoASP0967	G/T	4th	TG	CACTAAGTCGATGGCTGTGAATGCG	GATGAGTTAGCCATGATTGAGAATTTTCTTTGTTTT
BoASP0968	G/T	4th	TG	CAAACCAAACATTGGCGACTAGG	GATGAGGGACATCAGGAAAGGAGAAAGAAAT
BoASP0969	T/G	4th	TG	TATGTGTCATGTAGAGATTATCAGGCATGTTTTTGT	CTTGCTCTCCCACAAACTGCGAAAAA
BoASP0970	T/G	4th	TG	TGTCAAGTAGATTTACGAGGCTACAAACTGTTTACT	CTTGCTCCCTATCTCTCCTCTAATTACTGCCA
BoASP0971	T/G	4th	TG	CCTGACGGTGTCCTCATCAATGGT	CTTGGGAAGCACATTTGAAGGCTGAA
BoASP0972	A/C	4th	TT	CAAGCAACAAGAACCATTGCTTTCTGAA	AAGGAGAATTTCCTCGGCATCTCGATTAG
BoASP0973	A/C	4th	TT	GAGTTAGGTAAGCTCAGACGATGACGAGAGTGTA	AAGGATTTGGGTACTTAGCTCATTTTGCTGTCT
BoASP0974	A/C	4th	TT	GCATCTTGGTGTCACCCTCGTGCA	AAGGAAATCATCAACGACTAGTGCTGCG
BoASP0975	A/C	4th	TT	GGTTGCAGAGGAGGACATAGCGTAGTATGCA	AAGGACAGGTTCTGCAGCAGTCGAACTA
BoASP0976	A/C	4th	TT	CTCACGAGCTTGTTCAAAACGAGTGGA	TATGCCAATCTGAAGAAACTACACAAGTCAGACA
BoASP0977	T/G	4th	TT	CCTTAGCTTGTTCTGTTGTTTCAGGTGTGGT	AAGGAAAAGATGAAGATGGTGAGGAGAAGGTAG
BoASP0978	C/A	4th	TT	CTTCATCAATCCTGAGGGTTTTCTACC	GAATGCAATCGATTTATCACTCTAAGAAATGCAA
BoASP0979	C/A	4th	TT	TCAGATATGATCTTCCATGGACTCTGACATAAC	GAATCTGAGTTTGAGAAGAATATTAAACCTGCTGAA
BoASP0980	C/A	4th	TT	CATTCCCCACGTACAAATCAGACTCTGAC	GAATCCACGCCCTCGTCATCTCTCTAG
BoASP0981	G/T	4th	TT	CATATCTTTATTACCAATCCACTCCTTGACATCAG	GATCAGAAGGAGGGTGAAACAGAAATGGA
BoASP0982	G/T	4th	TT	GACTAAACCCCAATATGCCAATAGCTAACTTTG	GATCACGGTAATTAATTGTAATGATGCTGCTCTCTA
BoASP0983	G/T	4th	TT	ACATGATAGCCCCACAATGAACTCAG	GATCCATAGATGAGTGTGATGATCTAGAAGTCGAGT
BoASP0984	G/T	4th	TT	TCAGTATAGGGATTATGAGGCATACACTGATTAAG	GATCCCACCACTTTGGGCTGCAT
BoASP0985	T/G	4th	TT	AATCATCTTACGATAATGAACGTCTGTGCTTTCT	CTTGCTGTTACAGCCCCATGTCTATACACTCTAG
BoASP0986	T/G	4th	TT	CGACTTCCCAGGTAAGTCAATGCTGAT	CTTGGAATAAAATCTTGGACGACTGAATTGTAAGTT
BoASP0987	T/G	4th	TT	ATGGCGTCCCTGGCTTCACTTAAT	CTTGGCAACAAGGAAGACACACAACGT
BoASP0988	T/G	4th	TT	GGTAACTAAATACACACACACAATTCATATTATGTT	CTTGGAATTCAAATTCTGCAACAACAAATCAT
BoASP0989	A/C	4th	TT	CCCGGGGTAAGAAAAGATTCGTCCA	CATCAACAGGTACATGATAACTTATGCCTTGCTT
BoASP0990	A/C	3rd	AA	GGACCGGAGTGCGAGGCTAAAA	AAGGCAAACAAGATTCAGTACCAAGCAGC
BoASP0991	A/C	3rd	AA	CACTTCCTCTGCTTTCTTCTGATCTCTTACA	AAGGCGCTTGAAGAGATAAAGTCAATGTCTG
BoASP0992	A/C	3rd	AA	ATTGTTTCCACTAACCTTCAATATCTGGGAAAAA	AAGGCGGTGGAGATTCGAGTATAAAAAGGT
BoASP0993	A/C	3rd	AA	GTACTCTTCGCATCTCTCGTCGACA	AAGGCTCATAAATAAGTAGCCTTGATCACTCTCAAA
BoASP0994	C/A	3rd	AA	CCAACAAATGGTTTAGGCATTACTGGTTTATC	GACTGGTTAACCATCAAATACAACATTGGTGAAATA
BoASP0995	C/A	3rd	AA	AATGTACTTCACCTCTTCTTCTTCCTCAGC	GACTGTCCACACCATGGATTCAATGAAGTAC
BoASP0996	C/A	3rd	AA	GGAGATGGTGGGATTGGGTCATAAC	GACTGTCGTTTTCGCTGCTCACCC
BoASP0997	C/A	3rd	AA	TCACTTTTTACATCCCAACCAATATTATTCACC	GACTGTTTGAAGACAACTTAAGAGCATGTGCA
BoASP0998	C/A	3rd	AA	TTTTCGAACCTGTCTCAAACCAAAAGTCC	TGAGCGGAGCTGCTCTGATGGAG
BoASP0999	G/T	3rd	AA	CGCCCAAAGAACTTTGCTCACTTCG	GTGTGAAAACCAGAACCCATTAAAAGCTCTTC
BoASP1000	C/A	3rd	AA	AGAAGATCCAAGGGTACAAGGATTTTGCATAC	TCCACAATGGAAACCTGAATGATGCTTT
BoASP1001	C/A	3rd	AA	GCCAGACCAAAATCAGAGACTTTAGGGTCC	TGAAGGAGATCATCGTTTGCTCGTCTATG
BoASP1002	T/G	3rd	AA	TCATTTTACTTGATCTCTTGCCTACATCTTTATATT	CTGTAAATGTAAAACGACGTCATCACTTGCAAT
BoASP1003	T/G	3rd	AA	TGTGGAGGCGTTGGTCACATAAGAGATT	CTGTAACTTCCCAAGCAAGCTCCTCAAAA
BoASP1004	T/G	3rd	AA	GCAATTCACAAGGCGTCATTACATAATTATT	CTGTACTTATCCCACTCAGCAACACACTCTTCTT
BoASP1005	T/G	3rd	AA	TCTGGCGTCGACGTTTGTAGTGATATAGT	CTGTCAAGGCTCTCGTTCCGTTGAAG
BoASP1006	T/G	3rd	AA	AGGGAGAGCAGTCAAAGCTCATTCAAATT	CTGTCACAATTGCACAGCCTACTAAGCTATTTG
BoASP1007	A/C	3rd	AG	GACAACAAAGACTTCAAACCTCTTTGAACATCCTA	AACGATTTTATAATGGTTAGTCCACTAATTTAAGGA
BoASP1008	A/C	3rd	AG	CGTTTGGTAATAAAGGCCTGCAAAAGACACA	AGTGTGCCAATTAGCTCCAATGAAGCAG
BoASP1009	T/G	3rd	AG	TGTTTAGAAAATTTAAAACAACACTAAAGACCATGT	CGAGCGCTCTACGTAGCGACCG
BoASP1010	A/C	3rd	AG	CCACGCATCAGCAGGAGCGA	GTCACCCACACGCACATCCCAA
BoASP1011	C/A	3rd	AG	GGAGCATAATCATCAAGCTCTCAAGCCAC	AACATGAAACCTGATCACACAAATACTAAAGACCC
BoASP1012	G/T	3rd	AG	CGTGTTTGTGATGCTTGTTACGCTAAACTTACAG	ATTATCAACCACGCTCCTAGAAAATCCAGAACT
BoASP1013	C/A	3rd	AG	GCCCCATTCTTCCACATGCAACAC	GGATGCTGAGCAGAGGAACCAAAGATC
BoASP1014	A/C	3rd	AG	TCAATAGGAAAACCTATGGATGAGTCTATGACGA	ATGAAATCCACGACCTCTTGAAGAGAAACC
BoASP1015	T/G	3rd	AG	CCCAAAAGCCAGGTAATGAACTCCCT	CAAAAAGATCAAAGCCTGCAGGGTCA
BoASP1016	A/C	3rd	AG	CGTTATGGTTCCTTGCCAGCCTCCTA	TCCACAAATTTTCTTGCGCAGTCAGTC
BoASP1017	C/A	3rd	AG	AAGTACAAAAGTCCGAGAGCACCCTATAATAGCC	GAGATCTTTGATAAGACTCGTAGTCTTTGGACCCT
BoASP1018	C/A	3rd	AG	TGTTACCATCTGAAGACTTCAATCTTGTGGC	GAGATGAAAGAAGGGGATCCATGAGAAAACT
BoASP1019	C/A	3rd	AG	GGTGGGACGTGTTGTACCAATACTCTTCC	TCTTGGTGGTGGTTGATCGACTGACTAAG
BoASP1020	G/T	3rd	AG	CTTCTTGGTCTGTTGCTGTGTAGAACTCTGC	TCAAAGCATGACATGAGTAGCAAATAAGAAATCTTC
BoASP1021	T/G	3rd	CA	TTGGTAGATACTTAATTTCCCTATCTTTCATTAATT	CGTCACGTTGTTGTTGAAGACCTCGTT
BoASP1022	T/G	3rd	CA	CATAGTTTCCATTTTTATTTGGGCTTTCGTGCTT	TTAGTTTTGCACAACAGGTGGATCGAACTT
BoASP1023	T/G	3rd	CA	GAGAGTTAGCAAAGGTGGAGAGGCAGCT	CCACAACCTTGTCCTGAACTAACGTCAGA
BoASP1024	A/C	3rd	CA	CGGTTCTCAGAGATAAATTTGTGGAACAATACC	CGCTCCTGGTACATGTCTCTAAAGCAACA
BoASP1025	G/T	3rd	CA	TTGTTGACTCTCTACAAGTATGTCTGACTCCGAG	AGGAGTGACAATCATCGAAGACGTTGTTG
BoASP1026	C/A	3rd	CA	GTGATTAAAAATGACAAGGATGAATTGATACCGAC	TACCTCCACAACATCCTCAATCAGATCAGAG
BoASP1027	C/A	3rd	CA	CAAATTACCCCGGAAGTAACAGAGGAGGAC	TCAGCCATAAGACTTGGCCATTCTTCTTC
BoASP1028	G/T	3rd	CA	CACACAAAACCAATTAGATTCTCAAGAAAATCAGAG	AGTTAAGTTCTTGGGACCTATAAACCAAACATTTT
BoASP1029	G/T	3rd	CA	GATTGGAGTCTGTTACGAGGGTCGGAG	CTCGTGCCGTGATCTCATGATTAGTAGAGAA
BoASP1030	G/T	3rd	CA	CGTGATGAAGGCAAAGCCAGAGGAG	CTGCAGCTACATGTTTTATTTTCCAAGCTCAC
BoASP1031	C/A	3rd	CA	TTTTTATTTATTTTGCTTAACACCTTGACCAAAGAC	TTCCGCCAATTTGCACTTACTTTCCA
BoASP1032	T/G	3rd	CA	AGCGAGGATCAAAGACGAGTTGAAGGAT	CGAGGAAGGAACCGCATTATCAAGCT
BoASP1033	T/G	3rd	CA	CTACTCTCTTTCCCATTCTCAGATCTAAGACCGAT	TCCACCACGTTTCACCGGCAC
BoASP1034	C/A	3rd	CA	GAATTCAGACGAGCGCTCGATTCC	ACTAAACAAGTCAACTCCCAGATATCCGCAA
BoASP1035	G/T	3rd	CA	AGTTCTGAGCTGAGTCAGTTCTTTTACATCTGTTTG	AGGTTGTAAGCCTAATGCTGCAAAAGAAACA
BoASP1036	C/A	3rd	CA	CGTGTTTCCTTTTTAATGTGTTTGTTTTACCTCC	TTACCATGCTATTCCAGGGCACATAAAAGTC
BoASP1037	G/T	3rd	CA	TCTTCATGATCGTTCCTTTGGATGTTATGG	AACCAGTGGGAAATGATCCAGGAAGG
BoASP1038	C/A	3rd	CA	ATCAGTTTCGTATCTTGCAGCGTAACCTATATCC	GGTAAAGTTGACTATTGTCCCCCTTGCAATT
BoASP1039	G/T	3rd	CA	CTCCCGATCTCCACCTTCTAATCAATGG	TCAAAGACGAAGATTCTGTTAAGTACTGCACATTCT
BoASP1040	G/T	3rd	CA	TTGAGAGACCAATCCTTACGTGTAGCTTCG	TCACACAAGAACGAGTACATTCTAGTCGCG
BoASP1041	A/C	3rd	CC	ATTATAAGGTGGAAGATCTGTCTAAATCAATCCCTA	AAGCCAACTCACAGTGTTCTAGGCGAGA
BoASP1042	A/C	3rd	CC	GCCTCCAAACATTCACGTACCACGCAA	AAGCTGAGAAGGAGAATCAATGTGAGTGCTT
BoASP1043	A/C	3rd	CC	CGGAGTATCTACCTTGGCGTAGGCAATAGCTA	AAGCTGGAATTGCTATCAAGATTCTCAGAACAG
BoASP1044	A/C	3rd	CC	CGGAACAGGTCAACTTCCTCATCATGCAA	AAGCTTAGAGCGTGACACTTGATGAATTTCAG
BoASP1045	C/A	3rd	CC	AAAACGGGTTGTTTCTCTTTTTCTTCATATTGTC	AAGACAACAAAGAAGATAGAGTTTGGTTGCTCAAAT
BoASP1046	C/A	3rd	CC	CACTGACATTCACTGGCAAGCTGTGAC	GTTGAGACTTGGAGGAGATACCAAGTTCTTTGA
BoASP1047	C/A	3rd	CC	GACATTTTCGAAGGCGTGTTGTGTGTC	TGTTTACTCGGAGAAGTATAGGGTTACAGAGGAGAA
BoASP1048	C/A	3rd	CC	TATAAGCCCATCACGGTCTATAATTCCTGGAC	TTTGAACCGGGGCCTAATATACTTGTTTCTC
BoASP1049	C/A	3rd	CC	CCAGCGTGTCCGCAATGACTGAC	GTCCAGCACAAGGTAAGACACTTGGTGAA
BoASP1050	G/T	3rd	CC	CGGAACCGACCCAAAAATACAGCTTG	TCCAAAATCAGACCCGAAAACCCAA
BoASP1051	G/T	3rd	CC	AAGGCTTGGCAGGAGAATCGGG	TCCACGACTTCAAAATGGTGGATTCAA
BoASP1052	G/T	3rd	CC	CTTGGCAGGAGAATGGCGGG	TCCACGACTTCAAAATGGTGGATTCAA
BoASP1053	T/G	3rd	CC	CGAATTCTGGTTCAGAATTTCACTGGCAT	CTGCGGAAACATCGCTACTTTGACATCT
BoASP1054	T/G	3rd	CC	AAGAAAATTGTATGTTTGAGTTTCCTTGTCACAT	CTGCGGTGCATATTCTCAATCTTCTTCCT
BoASP1055	T/G	3rd	CC	GCTTTGAGTAGATACAAAACTTATAGCAGGGAACTT	CTGCTAGGAATGAAGCTGAGCTGTTTCG
BoASP1056	T/G	3rd	CC	CGGAGCTAGGTTTAACAAGGATAGAGAGTCTT	CTGCTCGGTCGCTTCTCGCTGT
BoASP1057	T/G	3rd	CC	GTGAGTATCTGACTCTGAGGTTGTAAAGAACACAT	CTGCTGCTCTGTTTTGATTATTACAGAAACTTGG
BoASP1058	A/C	3rd	CT	TCAATGTTTGCATCTGCCGTCGTCACAGCAA	ATCAACTGAACTCCTGCGTCAGCGAT
BoASP1059	A/C	3rd	CT	CTTCAGCCTCAAACGAATCGCTCAAA	TGGAAAACTCAACATGTCTCACAGGCC
BoASP1060	G/T	3rd	CT	CAAGATCACACCCAAGTCTTGAATAGAAGCTATG	TCTTCACTTGGAGATGGATCTTCGCTCTT
BoASP1061	C/A	3rd	CT	CGAAAAACTGGATCACTTTCTTCTCCTTCTACC	TGGAAGGTGAGGCCCTTGACTCTGT
BoASP1062	T/G	3rd	CT	GGTGTAAGACCAACAGAGTCGAGGAGGCTATA	AAGGCATTTCATCTCTGAAAACCCTCTCAG
BoASP1063	A/C	3rd	CT	ACGCTTTTCCTCTCACAATGCTCTGTGTA	AAATGGCTTTTCTTGAACTGTGTTATGTTTGATG
BoASP1064	A/C	3rd	CT	TCTTTTGAAATGGACGGTATAATTGGGCA	AGACTGCTACAAAACACAATCATGGAGAGATACCTA
BoASP1065	A/C	3rd	CT	TTTCTCTTTTCATGTTTTGAGAGATTGAGGAGGTA	CATCCTCTCCATTATCGAACTGACATCACTCT
BoASP1066	A/C	3rd	CT	AACCCCATCTCCTGGTCGGCA	CCTGGAACAAGCGAGCTGGAACTG
BoASP1067	A/C	3rd	CT	CGGAGTTTACCGGAGCTCATCTCCTCTCTCA	CTGGAGAAGAAGGAGGAGACCGCTCTT
BoASP1068	A/C	3rd	CT	CCATCTCAGTGGTATCATAGCATATCAATCA	GAGAGGTGGGTTAGGGTTTTGATCGAGA
BoASP1069	A/C	3rd	CT	TGGCTAACGGGCTTGTGAGCGTA	TTAAGATTCTTTGCAACTGCTAACCACAGTAGAAGA
BoASP1070	A/C	3rd	CT	TCATGGAGCGACCCAAACGCA	TTTATTTACTTTTCCAGCAAAACACCATGTTCTATG
BoASP1071	G/T	3rd	CT	AGAATGATTTAATTGAAAATATTTGGAACAAATGTG	CATCTCTAATGGTTACCACCATTGGAATTGTTAAG
BoASP1072	G/T	3rd	CT	ACGCTAGTTACTTCCGTGAGCGCG	CCACAAAGCAACGGACTACATCATAGTAGAGG
BoASP1073	G/T	3rd	CT	CGCGACAAGAGTTTCTCTATGTAAGAAAGAAAAGTG	GCTTGTCTTAGAACAGCATATACTCTCAACAGAGGA
BoASP1074	A/C	3rd	CT	CACATTCCCATGTTTATAATGCAAAAGTGCA	CCTGATGAAGCTGGGTCGCCTG
BoASP1075	A/C	3rd	CT	TTGGTGGGCACGAGATGGTCGTA	GCAGTACAGCAGGGTCAGCAGATTCC
BoASP1076	A/C	3rd	CT	GGGGTTAAGTTCTGTTTAAGTTGGTTATGGCA	GGAAGAAGAGAAAGCCTCTGACGTTTTAGAGTC
BoASP1077	A/C	3rd	CT	GGTTTGATATGACGGCTAGGACGAAGGA	GTACTCAAGGGTAGATACTTCAGACACACAAACCC
BoASP1078	A/C	3rd	GG	CGTCTCAAACGTGGTAGACCTATTGGTGAA	ACAATTATACCCGAAAATCCAAACCCGAA
BoASP1079	A/C	3rd	GG	TGTCTCTTTCACCTCTTCTGTTTTTCCGAA	AGTCACGTTCGGAAAGGGCTCGA
BoASP1080	A/C	3rd	GG	CATGCAAATTTTATACTAAAATGCTTTAGAGAGCTA	CTCGTATGACACTCGAGGTGTGTATGCATATTAA
BoASP1081	A/C	3rd	GG	AGGAGGAGAGGAAAGCCAGAGAACGA	TCAAACAATACAAGGAGATTTCATAAAACAGGAGC
BoASP1082	A/C	3rd	GG	GAAACTTGCCTTGAAGGGTTTCAACGA	TCCAGCCTTAATGTGAACTACAAAAGTCGTGT
BoASP1083	A/C	3rd	GG	GAGTATCGAACTGGCTGCTTATCGGCTA	TTTCCATATTTGTATTTCCTTTCTCTAGTCTTTCCA
BoASP1084	A/C	3rd	GG	TTGCAAAGACTAATTGGTCGAAACTGACAA	TTTTAGATTCTGCATCCAATCTTGCGGA
BoASP1085	C/A	3rd	GG	AGCTAGTGCAGGCACAAGTCCACTCTC	ACTTTGTTTCTGCTTCCAGTTTTCGTAATCAAA
BoASP1086	G/T	3rd	GG	AGCGACGATCGCACCGAACTG	CCATGAGCGTGCCGCTACTTCCTAT
BoASP1087	C/A	3rd	GG	GTGATTAAAAATGACAAGGATGAATTGATACCGAC	TACCGAATGAAAGGCTTCGCCACATA
BoASP1088	C/A	3rd	GG	TGCATGGCCATCTGGGTGCC	TCGATCGATACCATACCTGGTACGCCT
BoASP1089	G/T	3rd	GG	CGATGAAGATTATGAGATCAACTTGAGAGGG	AAATCTCATCCTTGCACGCATCGATC
BoASP1090	G/T	3rd	GG	CTTAGAGCACCATTAACCTAACAACGACGG	AGAAGAATCATCAGCTATGGAATAAACAACCACTCT
BoASP1091	G/T	3rd	GG	CTGTCCAAGCATGTGAAGCATCTGAG	GAAGAACAGCTCAAGAACACCAAGAACAGC
BoASP1092	G/T	3rd	GG	AACACTTTCGAATCATAAAATACCATTTATGCAG	GCATCCTAGTGAATAATAATGATCCATTTGCGTAC
BoASP1093	G/T	3rd	GG	GGATTCTCAATTCTCAAAGACATCCAAATGAG	TTGCTAGAATTGTTTGACCGTTAAATTGGTAGATTT
BoASP1094	A/C	3rd	GG	GCAATGAGATCTTCCTCTGTGAGATTTCCA	CAAGAAGAAGAAGATGGGGCTCGAGG
BoASP1095	T/G	3rd	TG	GGATTCGCCGGAGCGATTAAAGATT	AGGGAGATCGACTTGAGAGAGGAGATCG
BoASP1096	C/A	3rd	TG	AAGCTCTCCGGCAATGGCACC	CGGTGATAGATAGTCTAAAAATACGAAAGTTGATCG
BoASP1097	C/A	3rd	TG	CAATGGCTTGATCCAAATTAATCCTAAGGTC	CTTGCCTAGAAACCTTTGAGACCTAAGCCA
BoASP1098	C/A	3rd	TG	ACTTGCTTGGACTGATCCCGTAGGAC	TATTGTTCGACTCAGGGGAAACACATAGCTT
BoASP1099	G/T	3rd	TG	GACCAAGGGACTTAGAAGGATTGAAGGAG	GAAAACTAGGCCCAGAACATCATCCTGAGT
BoASP1100	C/A	3rd	TG	TCTAGCCAATGTTGTGGAACACATGAACC	GGTTAACTGATCGAAACGGTGTAACGCATA
BoASP1101	T/G	3rd	TG	TGACTTCTTGGCTCGCGTTTTCAAACT	CCCTTATATTGGAATGAGCTCAACATAGCCA
BoASP1102	T/G	3rd	TG	AAATCTCTTCCAAAATCTGTTCTGGCTCTACCT	AGAAGACACGTGGAGCGTTTATCTCAGCT
BoASP1103	T/G	3rd	TG	AAGCCGTGTCTCCAAATCCACCCT	TCGTTTTTGCTCCTAGGAACTCAATTCTCC
BoASP1104	C/A	3rd	TG	AACGTTCTATAGTGCGTTTTATCATACTAAGCCTC	AAGAACCCTGCAATAATCATGCTATCAATGTTAAA
BoASP1105	C/A	3rd	TG	TTTCTTCGACCCTACCTTTCCTCCCAC	CCACTCGGTTCAAGTTATTGTTGGGTAGC
BoASP1106	C/A	3rd	TG	GTTGTGTATGTAGCAAGAATAAATGAAACTGCTCAC	GTTCTCTCCGTCTCGTAATGTTTTATGTTTCTGTC
BoASP1107	G/T	3rd	TG	GTCTGCTGTTGGTTATGGTGATTGCTG	AAGGTTTCATCACGCGCTTTGATCAG
BoASP1108	C/A	3rd	TG	TATACAGGCCATATCTTCTCGGTTTTCACCAC	TGGAGTATTCGTTTCACTGCTTGCCAG
BoASP1109	T/G	3rd	TG	GAAAGTAGCACTCGCCTCTCCCCCT	CCGGAGCTGTTCTCAACGGTGG
BoASP1110	T/G	3rd	TG	GGGAGTAGTGTGACCGGTTATGTGAACGT	TCTACTGAAAATGGCAAATGCTGACCAAA
BoASP1111	T/G	3rd	TG	CCTAGATCTGAGATATTGATGTCTTTCGTTAGCCTT	TCTTTCAAGAGGGAGATTTCTCGAATAGCAGTAC
BoASP1112	A/C	3rd	TT	GCTACGAGCTTGTCGGAAGCTGA	AAGCGAGTTTGCTTTAAACTCGTGCTTAGC
BoASP1113	A/C	3rd	TT	GCTGTCTTCTACGTCGTAGATCCGTGA	AAGCGCGAGAAGAGGTTGTGGAGAAT
BoASP1114	A/C	3rd	TT	TGTTGCTAAACTGAGAAAATTTGACCCCATTA	AAGCGGAGATTAATCGGGGAGTAATTTTAAGAC
BoASP1115	A/C	3rd	TT	AATCCGTCATAACCTATTTAAACCCTAAATCTTAA	AAGCGGGCAGAAAGCCCATTTG
BoASP1116	C/A	3rd	TT	AGTGTTTTTATTGGAAATTTCTAATTGCTTTATGC	GACTTGGGTTCGGATCTTGGTGCAT
BoASP1117	C/A	3rd	TT	GCTTCAACCCTTGCCCATTCCTATTC	GACTTGTGGAATGTGGTGTTATACCAAAACTCA
BoASP1118	C/A	3rd	TT	CATCTCGCCGGGGATCTTCC	GACTTTAAACATTTACCTCAGGAGAAGAGTTCTCAA
BoASP1119	C/A	3rd	TT	GGGAAGACGATAATGAAACATTTGCACC	TATTCCTTTGCGACTGTAGCAGAACAATGAGTA
BoASP1120	C/A	3rd	TT	GGTGTGAAGCCTTTGTTGTCTTCATTTTACC	TTTGAAAATCATTATATGTTAGTGCAGGATGCAAA
BoASP1121	G/T	3rd	TT	GGCTGGTGTGCCAAGGAAGACG	AGTAGTTGTACACAAAATCAGTGGCGAGTGAAA
BoASP1122	C/A	3rd	TT	TGCTGCTTGAATCCTCTGCAAGAGC	CACATATATTGCAACCAATTAATTGTGAGATTCAA
BoASP1123	G/T	3rd	TT	CGGACCCAAGTTGTGAGCTCAGG	CCATTCCATTTACAGAAAAACTCTCCCTCG
BoASP1124	G/T	3rd	TT	AGAAGATTGGTCTCCCGAGTGGACG	CTTCGCATGGTCTCTTTTGGATTCGA
BoASP1125	G/T	3rd	TT	CTGAGATATTTGGTAGAAGTGCGCTCAGG	GGGGTTAGATTTTACGAAATTTAAAAGTAGAGGCG
BoASP1126	T/G	3rd	TT	TCTACAGCATCGTTTTCATTTACTTGAGAGCATT	CGGCTAGTCCTAAGCTTGCTGGCTG
BoASP1127	T/G	3rd	TT	CTGAATCAGCTGGGTTCACTCCATTT	CTGGTGTATCGAAGGGATTTGGTTTCG
BoASP1128	T/G	3rd	TT	ATCAAACCACCAAAGGTATTACTCACTCTTCCTTT	CTGGTGTTCACGGGCATAGTTAAACATCTC
BoASP1129	G/T	2nd	AA	GCGCACTACTTCCTTTAACATCAAATGCTG	AAGAACTGTTTTGGAGACAAAAATGTCGTGAA
BoASP1130	G/T	2nd	AA	AGTTGTTTTGTTTCTATAGTCTAGAACGTTGTGGTG	AAGGTCCTTGGTTTTGCTTGAAACTCCTC
BoASP1131	A/C	2nd	AA	ATGGATCAGCTCGCAAAGCAGGTAA	AAGTTACGAAGACGTTCATTGTCTCCAAGTTGTA
BoASP1132	A/C	2nd	AA	AGTCAAATTAAACGGCACCGTTGTTTAGTTCAA	AAGTTGTACGGAATATTGGATGGAAAAACAACAT
BoASP1133	A/C	2nd	AA	GCGATTTAGGAATCTCCATGGAGTCGAAAA	AAGTTTCCATCCTCTGGGCAAGTATCCTC
BoASP1134	G/T	2nd	AA	AGAAGCTCACTTTCCTAAAATGTGTACTCAAGGTG	CTCCACGTGAAGCAGTGTAGAAGATGAGC
BoASP1135	T/G	2nd	AA	TAACGTCCATCGCAAACCCCTAAAT	CTGCATAGCTCAAAAACTCATAGCCTAAAGGG
BoASP1136	T/G	2nd	AA	GTGTTCATCGGTGACTACTCAAGGTACATGAT	CTGCTTCTCCCCAGAGGTAGTTAGGTACCA
BoASP1137	T/G	2nd	AA	AGACATTCAGAAACCGCGACGTACCAT	CTGGACCTCTTATTTGAGAGAGTAATCCACTCCTT
BoASP1138	T/G	2nd	AA	CTTCATCATCGAATCAGTCAACTCAGACAT	CTGGACTTGTGACATTTGAAGTTGCCCT
BoASP1139	C/A	2nd	AA	GATTGATGTCGATCGATGGAAGGAAC	GATCGACACTCAACCTCACCAACCAAA
BoASP1140	C/A	2nd	AA	TCCCCTCACAAATCCCTCCACTAC	GATCGTGGTTGCTCCATGTTGTCGT
BoASP1141	C/A	2nd	AA	GCCGCCACCGGAACACCTATC	GATCTCTCCCTGGTTTCAGATCTAGTGTTTCTGTA
BoASP1142	G/T	2nd	AA	GGTAAGCTTGAGGGGGAGGGTTGTG	GGGCATCTTTCTGATCCAAAGCAAAGA
BoASP1143	C/A	2nd	AA	GCTTTTAACATATACGTTGTGGTGATGGAATATCTC	TCGTCCATTTATCCTTCAAGGACTCAAAGATT
BoASP1144	C/A	2nd	AG	GCCGAATACGTCTCTAGTGTATCTCTGAAGAACC	AAACAATTCCACTTCTTTTCTTATCTCCAGCTTGT
BoASP1145	T/G	2nd	AG	GGAGTAATGGGTCCACACAGATCTCCCT	AACGATGTACTGAGGCTACTTGACCGGAC
BoASP1146	G/T	2nd	AG	GCTATGATGACTAATAAGATGATAGATATGGAAACG	ACACAATCTTCTGTTATGGCTTCTGAAACTTGAA
BoASP1147	T/G	2nd	AG	AAGTCCATCAAAGGAAGGTAAAGAAATGTCTCTCT	CAAGAACGACAGACAAGGCTAAGGAAAGAAA
BoASP1148	T/G	2nd	AG	GCCCAAACCTGCTGAAAATCTGACACT	CCATGGATTCTCCCTGCCACCA
BoASP1149	T/G	2nd	AG	CCTCTGACCTGCTGCATTACGCCT	CTCCTGCCGCGTTTCTCCCC
BoASP1150	G/T	2nd	AG	CACTCTCTCATTCTCCTTTCTCCACCCG	CTGTGGACTTTCATTGAAGTAAGCTCCAATTATTTT
BoASP1151	G/T	2nd	AG	GGAACCCGGCTCAGTTCCACG	TCAAAGCTGATATGTTGGAGATGTGAGAAGC
BoASP1152	C/A	2nd	AG	GAAAACTTTTCCAAAATAATTTGCAACTACCACC	TGACAAGATATTGTGTGATTTTAGTAGATCCTCCTC
BoASP1153	A/C	2nd	AG	CGCCACAGTGTAAACATATATCTCTCACTTCTCCGA	AAGCAGTTTGCATATATCTTCTCTCCTTCTGGTC
BoASP1154	A/C	2nd	AG	TGATTCCATGTCTTGATGTTGCTTATGTTAATATTA	AAGCTGCCATGTTTCGCAATGTCAC
BoASP1155	C/A	2nd	AG	CAGTTGGTCGAGACAAAATTCGAGGACTC	CCGCATTGCCCAACAGTCGAA
BoASP1156	T/G	2nd	AG	GGAGAAGCGGAAGACTGAGAAGGATCGT	CTGTTCTGTGCAACCGTCTTCTTGAGC
BoASP1157	C/A	2nd	AG	GAATCGTCCATCTGAATCTCGAATCATC	GACATCTGTCCTGTGGGAGCCTTGAC
BoASP1158	C/A	2nd	AG	GAAGCCTGAAGATTATGAGGTTTGATTAGGATGC	GACATGTAAGAAGCAACGTTGAATTGGTCAG
BoASP1159	G/T	2nd	AG	TGTTCAGACGCAAACTCTAGCCATTTGG	GATGAAGAACTATTTGAAGATATTTGGGTTTGGCT
BoASP1160	G/T	2nd	AG	CAGTAAGGAAGCAAGCACTAAGCAGTAAAGTG	GATGAGCCTGCAATGGCTTCACCTAAT
BoASP1161	T/G	2nd	CA	GCTGCAGAGCATAGGACACTACCTACAACAT	ACTTTCTCGGGATCACAGTTGAAGAACAAGTAG
BoASP1162	G/T	2nd	CA	TTAGAATACATTAATACAAATGTAGAATGTGGTTGG	AGTAAAACTTTATAATACTCCCTAAATCGGTGAAAT
BoASP1163	T/G	2nd	CA	TGTTTAGAAAATTTAAAACAACACTAAAGACCATGT	CCCCTACGAAAATATTGAGTTTTTCGGTAAATG
BoASP1164	T/G	2nd	CA	AGAGTGACGGGTCGCATCCTCGT	GACCTGACTTCCATGGCATCAACCA
BoASP1165	T/G	2nd	CA	ATTGACATACTACTTGGGAATAGAAGTGCAT	GGGAGCAGGTTCCACGTAAGTACCTCA
BoASP1166	T/G	2nd	CA	TAGGGTACTGCTAAATGAGGAGGCTCTGCAT	TAACAGATCAAAAGCCTCCTTCGCCC
BoASP1167	T/G	2nd	CA	CGCTCCTCCTCCGACAAAGGAAAGT	TGTCTAAGAGGGTTAGTAATAACATCACCACCACC
BoASP1168	T/G	2nd	CA	CATTCGACAAGATTATCTGAAAGGCTAACAGGT	TTCTGTGGAATGGATGGTGAAACTGAAAA
BoASP1169	T/G	2nd	CA	AGCCTTTCTGCCTCCTATGGATTTCTAATT	AGCCTTTCTGCCTCCTATGGATTTCTAATT
BoASP1170	T/G	2nd	CA	ACAAAGGAGTTGACTTCTTTTTGGGAAAT	AGTAGAGCTGTGTACACCCAGACCTGGAGA
BoASP1171	A/C	2nd	CA	CCCACTTTTAAACGAGCATCTCTACACGTCA	AAGCATAGTGAAAATCAGTAGATGCAAGTCTCAGAG
BoASP1172	A/C	2nd	CA	CGTGGGTCAAGAACAGAGACAACTCAGACA	AAGCATCGGATAAGAGGCAGTGAGATTTG
BoASP1173	A/C	2nd	CA	GTAAGATTTGAGTTTTGGCTAAACAAGAAGCATCCA	AAGCCAGAAGAGCGCACATTACTCGA
BoASP1174	C/A	2nd	CA	GATGAAGTCACGGAAGAGGCCAACCC	GACTCCATAGATCTTCTCTTGCTCAGTGATCG
BoASP1175	C/A	2nd	CA	TGCCAAGTAGCCTGATCTCGTAGAGTATTCCC	GACTGCAAGGTCTCCCCCTCATCC
BoASP1176	C/A	2nd	CA	TCACTCTTCACTATGGCTACATCAATGGTCC	GACTGCTATGTTTGAAAGAGTATCCAGAGCTGAA
BoASP1177	G/T	2nd	CA	CATCGGCGAAGATGGTCATGGTG	TGAAAATCTGCCTTCAGCCACCAATC
BoASP1178	T/G	2nd	CA	GACTCTGTAGCAACTTGATTGTGTCTCTCCCT	CACAAATAATGAAGTACCTTGAGACAAATATGGGTG
BoASP1179	T/G	2nd	CA	TGTCCTTACCCTTCTATCTGCTCTCCCT	TAAGTCAGCAATCTGCAGAAGCACCAGA
BoASP1180	A/C	2nd	CC	GGAATCAATAAATCATGCGTTCTTTGAATCA	AAGGAAGTCACGGGTTCGAACATACTCAG
BoASP1181	A/C	2nd	CC	CAAAACCTAAATCCAAGTTCAACTATCCAATCA	AAGGAATCAAATGAATCTTCATTCACATGGATTAG
BoASP1182	A/C	2nd	CC	GAGCCAGACATTTCCCATCTTAAGACATTTGCA	AAGGAATCTGGCAATTGATTAGCTAGCTTTTGT
BoASP1183	A/C	2nd	CC	ATCTAAATGAGGTAAAGTGGAGGACAATGATACA	AAGGAATTTCAAAAACACACTAATTTCCTTATTTTG
BoASP1184	C/A	2nd	CC	CGGCGAAACAAACTTGTGACATGC	ACACCAGATGCTCGGCCAACATTATCTAT
BoASP1185	C/A	2nd	CC	CACCTCCTTTCACGGAACTCTCTTGC	CACAAGATAACAGAACTGCCAAAGCTCCA
BoASP1186	C/A	2nd	CC	AGGCGAAAGTCGCAGAGAATCAAGC	CATCGTAGTCGCCGCCAAACTGA
BoASP1187	T/G	2nd	CC	CAACTCCTCTCTCTCTTTACGTTACCAAACAAAACT	CTGATAAAATTCAAAAGGAAGCTGTAAGCAACAAA
BoASP1188	T/G	2nd	CC	ACCCAGGAGAGAACTACTTCAGGCCACT	CTGGATGATTTTTCCCAACCAGTTTGC
BoASP1189	T/G	2nd	CC	GCGTGTCCTGTTGTGCAAAGTTAAAACT	CTGGCAAAGAAACCACCCGTTGACT
BoASP1190	T/G	2nd	CC	CGAAAGCTGAAGGAGCATATCTTTTATTGGACT	CTGGCATCACGACTCACATAACACAATAGG
BoASP1191	C/A	2nd	CC	CCACATGCGAATCTGGTATCTTTCTGC	GATATGATGATGGTGGTGTTGCGCC
BoASP1192	G/T	2nd	CC	ACTACTCACACTGGCCAGATAAGCCCG	GATCTTTCAGCTTTCTCATAGTTATCGCTTCGTAAC
BoASP1193	G/T	2nd	CC	AGTGCTCTTGCCGTTGCACTAATCG	GATGAACCGGTAGACAGATGAGATCTCAAAACT
BoASP1194	C/A	2nd	CC	CCCATCTTTTTAAAATCGGGTTCGAGC	GGCGTGTCTAGACCTTTCTGTCAAACCA
BoASP1195	C/A	2nd	CC	CCTCGCCGTTATCTGCTTCGTGC	TCTCAAAGCAAATATGATGTTAAGGCTCACAATT
BoASP1196	C/A	2nd	CC	TCCAGGTTGTCCCATAAACCTGCTAAGC	TGAAGGATTTGGGTGCAGCAAAGAAG
BoASP1197	A/C	2nd	CT	TCGGCATCTGCACTCGGTCA	AAGTAGAGAGTCTGATGAGTTTCGGCGGA
BoASP1198	A/C	2nd	CT	CATCTCCCACGCCGTAACCAAACA	AAGTAGCACGTTCGATGGCTCGTTTAGAC
BoASP1199	A/C	2nd	CT	GATTGATAGATGACGAAGTCCGAACACACCA	AAGTCTCTACGTTAGGTCGGCAAAGGAACATAT
BoASP1200	A/C	2nd	CT	TCAATATCCGATTACAAGCTCCAACACAACA	AAGTGGGAAGAAAAAGGATTATCTCGGAACA
BoASP1201	T/G	2nd	CT	GAGGTAAGACCATCAGGCCCAGGCT	CTGCTTGTTAAAAGAGGGAGACCACAACACT
BoASP1202	T/G	2nd	CT	GACAGACGGCCAGAATTCGGCCT	CTGGAAGGCTTCTTTGTTCTTCTCTTGTTCTC
BoASP1203	G/T	2nd	CT	ACGTGTGAATGTTGAATTAAGCAGATCATGTAATCG	GATGATCCAGGCGTGTCGTCTTAACACT
BoASP1204	G/T	2nd	CT	AATTCAAGTCCCACATTGAAAGTTTAGACAACG	GATGCCAACATATACAAACAACCACAATAGCTTC
BoASP1205	G/T	2nd	CT	GCGTAAATCAAAGATTTTGTGCTTGTTTTAATATG	AACTGCTCTGAATTTTTGGCTCTGTAGAGTACTTG
BoASP1206	A/C	2nd	CT	CAGTGTTGTAGAAAGAAATCCACAAGAGCTA	AAGGTTATTCAAGCTTCTCGTGAATCTTTTACTGTT
BoASP1207	A/C	2nd	CT	CCTTTAACTGCGTAACATTCGATATGAAGATA	AAGGTTGGTTATCAGTTTTTATAAATAAATGGCACG
BoASP1208	C/A	2nd	CT	TTCTCATCGCCCTCCAAGCAGC	ACTAGATTCAAAGGAGAATATGATGGGAGCTTCAT
BoASP1209	G/T	2nd	CT	GAGGAGTCGCAAAATCGAGTCTTCTG	AGGTTTGGGGGTACGGATCAATCTAACTCT
BoASP1210	C/A	2nd	CT	GCGAAGAGACATGGAGTCGAGATATGAGC	AGTGAGGCGTGATTCGTCTGCCA
BoASP1211	C/A	2nd	CT	GAAAAACCTGGTGGGACCAGAGAACTAGC	CGTTGACAAGCACAGGAACAACGGT
BoASP1212	C/A	2nd	CT	AAGAGAGGCTATCAAAACGTGGGAAGAGC	GTCTTAACATCCTTGGCCTTTTCTTTAAAAATCTGT
BoASP1213	A/C	2nd	GG	CAGGCTTCAAGAATGCAGATGGATGA	AAGTTCCAACACTTGAGGAGCTTGGATACAG
BoASP1214	A/C	2nd	GG	CCAGTTACGCAAGAATGTGTTGAGATGA	AAGTTTCATCAGCATAGTCTTGAAGCTTCTTGG
BoASP1215	A/C	2nd	GG	ACCGGACATCTCAAATCCATTGTAAAGA	AAGTTTCATCTTGAAGCTGCTGATGGATTG
BoASP1216	T/G	2nd	GG	TCAAGTCAAAGCCAGATGGGCAAGT	CTGACGATGATGGCGGATGCAGTA
BoASP1217	T/G	2nd	GG	TGTGTCGCTCAAGTGAAGCTCGT	CTGATGTCAGGAGTTTGTATCTCACCGGA
BoASP1218	T/G	2nd	GG	TGCTGTTACTAGTATCACTTCGATGCCAAAAGT	CTGGATAAATCTGAACAAAACCAAGACTTTTTCAA
BoASP1219	T/G	2nd	GG	GACCCATCCAAGCAGTCGCCGT	CTGGATAAGATTTAACCATATAATGGATGCGGAG
BoASP1220	C/A	2nd	GG	GGAACCCAATTTGGCTTCTGCGGC	GACTGCTCATTGTTTTTGCTTGAGGACAA
BoASP1221	C/A	2nd	GG	CATACACGGAGGAAAACACTATCCAAAGC	GACTGCTCCTCTTCTTCCATAAATTTTGGCT
BoASP1222	C/A	2nd	GG	CAACACCTGATGCTACACGGAAACGC	GACTGGTATTAGTAGCGTTAGCTCATGCCTTTG
BoASP1223	G/T	2nd	GG	AAGTTTGATCTGGATTAATGGGGAATATAAGG	GATCTCTCCATTTCACTTTGACAATATCTTCCA
BoASP1224	G/T	2nd	GG	GCGTCTGTTTAATCAATAATCTCTTATAGAGGG	GATCTCTTGCACTGTCTTTGGCTTCCTG
BoASP1225	G/T	2nd	GG	GATGTGTTTATCCGAACCTGACTCATAGG	GATCTGAACCGAACCCAGAAAGAACCA
BoASP1226	G/T	2nd	GG	CGAGTACTTCCCATTCATCAGACCGACG	TGAAAAGGATATCCTCTGGTTTGTCATCTTTCTT
BoASP1227	C/A	2nd	GG	CGAAAGATCAAACACTTCTTGTGGCAACC	TTCGTGCTTTCCAGATGAACCACAAAAT
BoASP1228	T/G	2nd	GG	GCTCAACATTTCTACTGCCCCGCT	CTGGTGCATAGAAGTACCAGGGCTGTGT
BoASP1229	A/C	2nd	TG	GAATCAAAGATTGTGTTAATGTATTTCTCCTCTTGA	AATAGCGTTATTAGTGGTAGGAGTTCTTTCCAAAGC
BoASP1230	G/T	2nd	TG	TCGTCGAAAACAGGAGCAGAAGCAG	ACCATGAAGACGATGATGAGTCAGATGATG
BoASP1231	C/A	2nd	TG	GATCTTACCTCTGAGTAAAGTTTTCATTCTTTCCGC	GAGTTGAAGAGTGCGTGTGCAGGTTG
BoASP1232	G/T	2nd	TG	CCTCAATACATTTCCATGTCCTCCAGGG	GATGAATTCCGGAAGGGCAGCTTATTAATT
BoASP1233	G/T	2nd	TG	AGTTACATCTTCTATCTTCTGCAATCTATCTCCAGG	GATGACATCTATTTCCCAATGGATCTTAGCATTAGT
BoASP1234	G/T	2nd	TG	GGATTCTCCCGTTGGATCTTCACGG	GATGACATTTGCTACTGTGAAGGTTACCTCTTTG
BoASP1235	G/T	2nd	TG	TGGGACAAAACCATGATGAAGGAAAAGG	GATGACCCAACATGTCCGAGCTGATT
BoASP1236	T/G	2nd	TG	AACTTTCATTTATTAAAGTTGCAAAACACTGAGAT	GGTCGAGGCGGTATATCCAAACCG
BoASP1237	T/G	2nd	TG	GCCGATGATAACCTGAGGACGGCT	AAGCAATCAAGAAGTGATCTATAAAGCGTGTTGA
BoASP1238	G/T	2nd	TG	AATCGAGTATGCGGAAGCTCAGATAGACG	AATGCCAAATGTTTGCCTTATTTAAATGTTTTTG
BoASP1239	G/T	2nd	TG	GCATCATGAGTCATTGGTTTAGGGTTCG	ACTTATGGAAGATTTTGATTTAGGCGGGAAAC
BoASP1240	T/G	2nd	TG	GTAATATGTCATCAACATACAGAAGTAAGACCATCT	ATTCGTCTGGTGATGGATGTTGCAGTC
BoASP1241	G/T	2nd	TG	CCATGTGTTAAACCCCCTACGAAAATATCG	CGACAATATAGATTTAATGCATAGTTGCATCCTCC
BoASP1242	G/T	2nd	TG	AGATTCCTCGCGCCGAAAACG	CTCATTTTCCCATGATCCATGCTGACTTAC
BoASP1243	T/G	2nd	TG	GACTCACACCACGTCCCTGCAGAAAAACTTT	CTTCCTAAAACAACAATGATTCCTGAACCAGATAA
BoASP1244	T/G	2nd	TG	CCCAACGTTAGATTGCGCCCATACT	GAATAAAATAAAGCTTAGCCGTCAACAATGGCT
BoASP1245	T/G	2nd	TG	AGAGGAATGTCTGGGAAAAGAACCTTATTTT	GTTCCCTGTCTGAACTTCATCGTCAATTCTT
BoASP1246	T/G	2nd	TG	ACTAGGCGGATTATATACAAGAGATCATACCTTACT	TAGGAGGCAGTAACATCAAGAAGGAAGCAAG
BoASP1247	A/C	2nd	TT	CTGGAGATTCAGATCGCTTAACCCTTATA	AAGCCCGGCCCATACCAGTTAACA
BoASP1248	A/C	2nd	TT	AGAATCTACATTATAATAGGGCAGTTGCATCTA	AAGCCCTAAACTTCCATTGAAGAGAACGC
BoASP1249	A/C	2nd	TT	TGCTAAAGTTTCAGACATAATCCTATTCTAGCCATA	AAGCTATTCTGGGGAAAATGGATTCAGAGATT
BoASP1250	A/C	2nd	TT	ACATCGTGTGATTTGGTAATGCTGTAATCACTGTA	AAGCTCAAAAGGAAGAGTGTCAAACTATTCTTCG
BoASP1251	T/G	2nd	TT	TGCTTTCGTGAAAGGAAGGTTGTTGTT	CTGAATTTCTTCTCTCTCATCGCTTTGTCAATT
BoASP1252	T/G	2nd	TT	GGGAAACCACAATTTCACGGTTTTAGCTT	CTGACAAGAAAATCTTTATTTCCGTGTCCTCC
BoASP1253	T/G	2nd	TT	ACTTTAGAGGTGATTGGGCTAGTAATGTTGAATT	CTGATATCGGTCGATGACGCTACAAACC
BoASP1254	T/G	2nd	TT	AGAGACGACAAGAGTAAAGCCATAAGAGATGTTTTT	CTGATCCGTCTGTTTTCAAGGAGTTTCTACACT
BoASP1255	T/G	2nd	TT	GGAGCTGAATCCTTGAAGACGATGATGTT	CTGATCGATGTCTTTACTTCTTGCTCAACGAT
BoASP1256	C/A	2nd	TT	CATAATCATCTCTTGCTTTTGCTGTGCTCTC	GACAATGTATATTTTACTACGATGTGGTCGGAGCT
BoASP1257	C/A	2nd	TT	CATAATCATCTCTTGCTTTTGCTGTGCTCTC	GACAATGTATATTTTACTACGATGTGGTCGGAGCT
BoASP1258	C/A	2nd	TT	AATCGTGGCTGCTGATACTTCCTTTTTAACTC	GACAATTATTAAATCGACGATAGTTATCAGTATCAA
BoASP1259	C/A	2nd	TT	GAGAGGAAGATGGCAGCAAGGTACCTC	GACAATTTCTCTCGGTATTGCTGGTTTTATCCTAT
BoASP1260	C/A	2nd	TT	CAATTCAAGAAACCCATTTCTCTGATTCTTC	GACACGGATGATTTTTGAATAATGTCTCCTCTC
BoASP1261	C/A	2nd	TT	AGAACAAATTGTCATACTTGAACCAAGATAATAATC	GACACGTCTTTTGGGGCTCAGTTTAGGT
BoASP1262	C/A	2nd	TT	CGCGGATCTAAGCCGTTTGATCTC	GATCTCAGCTGTTAACAATGAAGGCGACA
BoASP1263	G/T	2nd	TT	GTCGTACTGCCTCTCCCCACAAGATG	GATGATTTTTCTCGCTATATGTGGACCGTTTT
BoASP1264	G/T	2nd	TT	GCTAACCAGTACCCCGATTTCACAGCG	GATGCAAGGCTTGGTTCTAGGCCTTTT
BoASP1265	G/T	2nd	TT	CCAACACGCGTCTCTTGAGGCTG	GATGTTATTCACATGTCTCTCATACATGAGGCTG
BoASP1266	G/T	2nd	TT	AGGTTCTAAGCCTCTTTGAACATCATCATATGTTTG	GATGTTTGGAGCCTTTGTTGTCTCCGT
BoASP1267	A/G	4th	TA	GAATATTTGGCTTAAAATCAAAAAAGGAGAAGAAAA	CTCGGCGAAGAATATTAGCCAAATCATTTTTATAG
BoASP1268	C/T	4th	TA	CAATTGCATTTCTTAGAGTGATAAATCGAATGC	TGAGATTGTTTCCTAGAAAGAAACATCATCCACTT
BoASP1269	A/G	4th	AG	GAACTGCTTTGCGTGAGTTTTATGAGAAGCAA	GTGATGGAAACAGGAAGCTGGTACTGGA
BoASP1270	T/C	4th	AT	CCTAGGCTGGGGCGTAGGAGAT	CAAACCTCTTTAATCCAGTCTTGGTGATTTGAG
BoASP1271	C/T	4th	TA	ATCAAAACCAGCAAGTTTACGCCTAACC	AATTTGGAAAATTAGAGAGAAATCAATTAAACCCGA
BoASP1272	A/G	4th	CG	CATGGCATCGCAGTTTTTCTAGCAGTTA	TGTGAAAGTTTGAAACAATCTATTCAATGAAAAA
BoASP1273	A/G	4th	AT	CCAATGCTCTGAACCCTAAACCCAAAATTCTA	TAGGACGCGCGAACCCCAAAC
BoASP1274	A/G	4th	TA	GAACAAACCCTTTTTATCTATTCCAAACCATCA	CCTTGTTATAAAAGAACCAAGTGATGCTTTGAAGAT
BoASP1275	C/T	4th	TA	ACTACACCACTACAAAAATTACCCGACTGATAAATC	TTTTCAACTGGGATGTGGATCGACAAA
BoASP1276	C/T	4th	TA	GCCAGATATGAAAGTAACAACAGATGAACCC	TCTATTAGCCACGGTCTATTGGAAGCTAGACAA
BoASP1277	A/G	4th	AG	TGTTCAATCTCACGAAAAAATATTTTGTTTCCGTTA	CTTTGATTCTGCAACCAAAATCCCCC
BoASP1278	T/C	4th	AT	TCAAACCGTTGTCTTTAAACTCCATCTCTTTT	AAGACTTTACTACCCACGGCTTGGTTCAAA
BoASP1279	C/T	4th	TA	TGATCATACATTAATGCTACATGTCTAGTATGACTC	TCTGTCTCCAAAAGAGAGTTCTGGATGCA
BoASP1280	A/G	4th	AT	GCAACATAAACTCTTTGAAATGTATCTAATTATCCA	AACCATCTGAAGGATTAAAATGTGTCTTCAACAAC
BoASP1281	A/G	4th	AT	CGTAGAACCAGTCGTACAAATCTCTTAAAACCTCTA	TGATGATATAGTGGGAGTAAGATAATGGTGACTTGG
BoASP1282	T/C	4th	AT	CGCGAATCACAACAGCAAATTCTATT	GGGATTCATTCTTGTCACAATGACGTTAGC
BoASP1283	A/G	4th	TA	AAGATTCGTACATTTTCCTTATAATGTCGTATATAA	CCCAACAACTACTTCGACGACGATGTCT
BoASP1284	A/G	4th	TA	AAGGCATCACTAAAAACTCAAAATGAACATCAAGCA	ACAAGTATCCTCACGCACACAAGGAAGTG
BoASP1285	C/T	4th	TA	GGACAACGAAATCAACGGCAAATGC	ATACAAGTTAGGAAGAGTGTGTACCAAACAATGTCG
BoASP1286	C/T	4th	TA	TGAGGCTTAGGCTATCTGTTATTGTGCTAATATTC	AAACTCTTTGTGGAGGAACTGAATTGGTCAG
BoASP1287	A/G	4th	AG	TCAACAGAAAAGATTGAGAGATAGAAGAATCGGCAA	AAGTTCACTTTAGGGGTGAACCTAAGACCATGT
BoASP1288	G/A	4th	TC	TTACACTGTTTGATCCGAGTTAGAATACTTCTCG	GAATTGTGATTAAACCTTCTTTTGTTTGAGATTTTT
BoASP1289	T/C	4th	AT	GAGACAGTATTGCATTGATTGTTATATTTCACTCCT	GAGTGCTCTGAAATCCCCCGTTAGGTT
BoASP1290	A/G	4th	AT	TTCTCTTATAAAATGTCTAATTACGCCCTAACTATA	GGAAAAGAAAAACATGGAGGTAATATGATCTCTTGA
BoASP1291	C/T	4th	TA	TGCTTTCTGTTTATGTTCAATCCGTCATTC	TGCATCAAGTTGCTTCAAATTTTGTGTTAATGTAT
BoASP1292	A/G	4th	AG	ATTTATTAAACAATTATGCAGACTACAGAAGAGAGA	AAAATTTGAGACGGCCCTGCCG
BoASP1293	G/A	4th	TC	TTCACCCAAAGCCTAACAGTGATAACAACCAG	AGAATAGTTGAGTTGGCCTTCTGTGAAAATTGAT
BoASP1294	A/G	4th	GC	CGATGTGTTGTAAATTTGAGTGACGTACCATA	TTTGCCGTCAATTAGTTTTAAGTTGGAAGCTTAG
BoASP1295	A/G	4th	GC	CCAAAACACGGGGAAATGTCATGTCGTA	TGGTTCTACCTACTTCCCTAGGCTTGTGTCTC
BoASP1296	A/G	4th	CG	AATTTTCAACCATTTTTCGAATTTTGATAGGATA	TTGTTGGAGGTGGTCGTCGTCTTAGTTATAGA
BoASP1297	T/C	4th	AT	TTTGCGTCTCTGACAAACAAAATTTATTCCT	ATGGTTGAGTAGAGTTGCAGGTTCTTGTCATC
BoASP1298	C/T	4th	TA	AAATCCAATTATGAGGATTACCCTGTTGAAGAC	ACACTCTCGTGGCTTTTGGTAGGTCATTC
BoASP1299	C/T	4th	GA	AATGATGGTACTAAAAGCATATGAAGAAGCGTCC	GTCAATGCTGATTGTATTCTTTTACAAAGCGAAA
BoASP1300	A/G	4th	TG	GACAACACCGTAAGCTGGAATTCTGGA	AACATGTCTGCTGGATTCTTGGATGTATGAA
BoASP1301	A/G	4th	GT	GCTATGGGACAGGCCCAATGTGA	TGAGACAATTGAGGCTTGAAAGCATGG
BoASP1302	A/G	4th	TA	CAGTCTCTAAAGACGCCGTGAGTTCCA	CGAGCTCGATGGTCATCTCGGG
BoASP1303	G/A	4th	TG	TCGACGTCGAGGGACACGTGTCGCGAGGTCG	TTGGTTTTCTCTTTCTCGGCTTTGGTTTTA
BoASP1304	G/A	4th	AT	CTTGGGAACCCGAAATATTTGCTATCG	CCAATGTGAAAAGTACATGTATTAAAACGCTACGAG
BoASP1305	G/A	4th	AC	GACGAAATCAAAGTCAGGAACTTCCAACG	GACTCCGATCGAGGCTAAACAAGAGTCAG
BoASP1306	A/G	4th	TG	TTCTATGGTCATTTGGTATGAGCTTCTATTTTCCA	TCTGAAGAGATACAATAGCTTGATCCACGATTCTTA
BoASP1307	G/A	4th	AC	TCTGACTACTACGACCAATACGGAGAGAATCG	AAACCGTCGTCGTTTAACATGAGTTAGGCT
BoASP1308	C/T	4th	GC	TGATGAAGAAGGAACCAAAGACTTGGTCGTC	TCCCACATGTGCAGGTCATCCTTG
BoASP1309	T/C	4th	CA	CAGCCTACACGTCTTGAGCTCCGTT	TAAAGAGCTTTTGTTGAAGTTCTCAGCTAGGGATAA
BoASP1310	G/A	4th	AT	AGTGTACCAGCCAGATACCGAAGAAATCG	CTCTTTAAAGGACCCGACCGATTTTGACTAC
BoASP1311	G/A	4th	CT	TGAATCATGCTGTCATCTTTTGCCAGG	TCCTAGCAGAATTTGTGGCTGAATTCTCC
BoASP1312	G/A	4th	GA	GAGGGTGTCCCGGTGTATCTGTATAGTGG	CTTCCCTGGTTCGGAAAACCTCCA
BoASP1313	G/A	4th	CT	CAACGAGAAGGTTTGGGTTAGGATCTGG	AGTCGCCAAGCGTCAGGTAAGAGACA
BoASP1314	C/T	4th	AC	GAGTCAGAAGGAGAGGATGATCAGACAAGG	TCTTGTGGATCCATTTAGAGCCAATGATGT
BoASP1315	C/T	4th	GT	ACGTTGGTTAGTGTTCTGTCGTCGTGC	CGCATCAAACAACTCCAAACCTTTATTTGTT
BoASP1316	C/T	4th	GA	ATCCTTCAGGTTAGGATTTAATCTTCTTTGGTGC	TGAGGAGCTGCCACAAGTGGTTCA
BoASP1317	C/T	4th	GA	CGAGGTGTTGCGATGCGTGC	ATATTTCTTTCTTTGCTTTCTCTCTCACGTTTTGAA
BoASP1318	C/T	4th	GA	ACGAGGTTACAGAGATCATGTTATCATACGACG	TGAATTTTGTAATTCTTTTGTTCAACCATTAATGTA
BoASP1319	G/A	4th	GA	AATCCGTGTGCCGAAACCTAAGACG	GAAAGGTGAGTATTATGAGTTTTCTTGGAACTGTCT
BoASP1320	T/C	4th	GT	GACGCCATAACTTTTTACCAAGCAGCGT	ATCTTACCTAGGTTTACCAGAAAATCTTGGGGG
BoASP1321	C/T	4th	GT	AATTAACTAGAGATTGATCCGCACACGCAC	GTACGTGTTGTTCTTTTCGAGTATCGTTTTTCTTTT
BoASP1322	G/A	4th	AT	CTCTAAAGATCGAAGAATCCCCAAGAATCG	AGCAGATACAGACCAAGGTAAGGGTGGC
BoASP1323	A/G	4th	CA	TTATCGAGTTCCACTCTCAGAAGCGCA	ACGAATATTACTTTTCGTAAAAACGTTCATGCTGAT
BoASP1324	T/C	4th	GT	CAAGAAGATGACAAGAAAGCGAGTTCGAGT	CATCCACTTCAACTTTCTGCACCTGGTT
BoASP1325	C/T	4th	GT	GCAGACCTTTTGGAGAAAGAGTGGCAC	AGAGTTTGTGGGTGTGGAGTAGGTGGG
BoASP1326	C/T	4th	GC	ACGGGATGGCCTACCCCCAC	TCCTTTTTGATTAGAGAGAAAACAAGATAAGTCCCA
BoASP1327	T/C	4th	GC	CACCAGCATTGGGGGCACCAT	CAGCTCAGGTTTGAGAATGCTCTGTGTG
BoASP1328	C/T	4th	CG	CATAACCCTACTCCTTCTCCACGGCC	CTTGTGTCGCCGGCTTTTGGATT
BoASP1329	C/T	4th	TG	TTTCAAAAATTTACAGCATTTCTTTAAACTCAGGTC	TTATTGTTTCAGGTGTATCAGACAATGGGCTTAG
BoASP1330	T/C	4th	GC	TCATCATCTCTTTTAGAGTTCGATTTTTGCCTTT	CACCTCGTGTTGAAAGAGCTAACAAACCTCT
BoASP1331	C/T	4th	GC	TATGTTTTGTTGTCCACAAATCTGAAATCTCCAC	TGAAAGTTCAAAGACAATAAACGTTAGACTTGCAGT
BoASP1332	T/C	4th	GC	TCAAATCCGGTTTTTAATACAGTTATGAGTTTCACT	GAACCGCGGACGATGATACTCTTTGA
BoASP1333	T/C	4th	TG	CAAACTCCTCATGAGTCAGGATTCGCAT	AAGAAGCTGGAGATGCAGGTTGTTCAGA
BoASP1334	C/T	4th	GC	TTTCATTATTATCCGTGAAATCCGTGAACATC	ATCCGCAACGAGTCGGTCGCT
BoASP1335	C/T	4th	GC	TGTAGCGACTTGACAAGCATATCATCGATCTAC	AGCAAATCCAGAAGTCGTTAAGAAGAAGAACG
BoASP1336	C/T	4th	CG	AAAATACTCGACGGTCTTCTTCTTTCTTCTTGTTC	GCATACCTGAGAATAAGGATAAGCGAACCCTAG
BoASP1337	C/T	4th	GC	TTTTCTATTCCACAGCTCTATTTATTTCTAAGCCAC	GCCTTTTGTGATTTAGATGTCGCATGTAGC
BoASP1338	C/T	4th	CG	CATGGTCTAAGACTTGCGCGGCTC	ATCTTCAAGACATCACTTATACTAAAACAGGGAAAA
BoASP1339	T/C	4th	TG	TCAACGTTCCCGAAAGATCGTAAATAATTTGTAT	TTTTTCCCTTTATCTAGTATTTAGCGGCCGAG
BoASP1340	C/T	4th	TG	TGAGAATGAATAGCTCAACCTTACCTTTGTGC	GGGAGTTTTCCTTTGGAATATGCGAAAAAT
BoASP1341	T/C	4th	TG	AAATTTTCAAATATTGTCCAAATTTTTTTGTGGAAT	CTCCAAAAACAAAACTTCAAACTCAACTTT
BoASP1342	C/T	4th	TG	AAAAACGTAAAATATATTTCTGTTTTTTTGTGTGC	AAAATCAAGTTTTGAGATTGATATAAATATGGGATC
BoASP1343	A/G	4th	TA	TGTCGCCATTTGATCCTGTGTAATGGA	AAAGAAATATGGCAATGCCAAAAACAAAACA
BoASP1344	G/A	4th	AT	GCGGATGGAAAAAGATAAAAGACAGATCG	ATACAAAGATAAAGAAGGCGAGGAAGCAACAA
BoASP1345	A/G	4th	TA	GACCGGTCATGGGCAATGCA	TGCAATATGGACAGAGTAAGTTTTCCTTCAGTAGAA
BoASP1346	T/C	4th	GC	TCTTAACTTGTTCCGCTCCCTTGTAAGATCTCT	TTCATTCCAACAAAGTGGTATCAGAGCTACAAGT
BoASP1347	C/T	4th	CG	AGCGGGTGCCTCACCCGGTC	ATGGGAGCGACCTATGACACCCG
BoASP1348	C/T	4th	GC	TGCGGCTCGACATTCTTCCGTC	GAACGAGGTCGTCGCCCTAGCAG
BoASP1349	C/T	4th	CG	GGTGGGCAAAAAAAAACGTGTAACACGTAC	GCGTGAGTGTGCGGATCAATCTCTAGTTA
BoASP1350	C/T	4th	GC	GACCCCTTATATACTGACTCCAAGGTCCGTC	CCATCTCACGTTCCCCGCCAT
BoASP1351	T/C	4th	CG	CAAGCAACAATTAGCCTCTATATCATTATAATGTTT	TAGACAAGAACTAGTGGCGATCAAAGCCC
BoASP1352	C/T	4th	GC	TTTAGGGAGCTTTGGTCCCAATAAGCATC	TCATCATCGCATACTAGTGAAACGCTTTATTTG
BoASP1353	T/C	4th	TG	ACATACGTTGTTACAGCTGATTTATAACTACAGGTT	CATCCTATTATAGCTGACTAATCATAAACTCAGCCG
BoASP1354	T/C	4th	CG	CAAGATGACTCACGCCACATCGGAT	ATCCATTCGAGCCTTCATCTGAGCAGT
BoASP1355	C/T	4th	CG	CCATCTCTCTCGATATAGAGAAGAACGCCC	GATGACAAACATTAAGATCAAGTCCGATCTGTTC
BoASP1356	T/C	4th	TG	GAAACAAAAGCTTTGGATGAACTTTGCTATGTTT	ATCTGCTTCCCCTTTGTTTATTCTTTCCCTT
BoASP1357	T/C	4th	TG	AAATGTGCAATTTTCCTATATATTTGTTTTAGGTTT	TGACATCGGGTTCGTGCTGCTTATC
BoASP1358	C/T	4th	CG	CTTCAAAACTTTCATTTATTAAAGTTGCAAAAGACC	GGTCGAGGCGGTATATCCAAACCG
BoASP1359	T/C	4th	GC	AATAAAAATTTTTTTACATAAACACAGCCACGCACT	AAATCGAATGTCACCTCTTTGATGATCGAAT
BoASP1360	T/C	4th	CG	GGTGCATTATGGCATTCTAGGCTAGGAGATT	CAATGTTTTCCCAAAATACAAGCCTCACAA
BoASP1361	C/T	4th	CG	CAAGTCCTACCAGATAAACTGTCCACAGCAC	CTACCCTCTACAGCTTCTGCATCTTCAACAAA
BoASP1362	T/C	4th	GC	CAGCTCTACCTTCTTCCTCCTGCTCTCTTACTCT	GGTTCTAAGAGGGGAACAGCTTCTGGAAAT
BoASP1363	T/C	4th	GC	CTTATGTGGGTGTGCCGGGTACAGT	ACTAGCTTTATCCATTTGATCAAACCATATTTTGGA
BoASP1364	T/C	4th	CG	GAATCATGAAAAGGATGGGGGCTCTGTAT	GCCCCTTTTGACCAATCCATCTTTTG
BoASP1365	C/T	4th	TG	CATTGGAGCACACATTTCTAATAGTTTCTGAGC	TGAGATATCAAAGTTGACATAACATCCCGAATG
BoASP1366	T/C	4th	CG	AAACTTAGGGTTTAGAGTTAAGGGGTTGAGTGTTT	CGCGGAGCTATTTTGATTTTCAAATGTTAACT
BoASP1367	C/T	4th	CG	TCGAAATTGCCTTTGAGAGAAAGGGC	TGAGTCATGATATTCTTTGGTTTAGGTTTTGCC
BoASP1368	G/A	4th	CT	GACAAATGCCTGCCCTTCCACG	AATATGGTCTTAGTTTTCGGGCTGATGTTACG
BoASP1369	A/G	4th	TA	TTAAAGGAATCCGGGTAGCTCGTGGA	ACCAGCCTTTTGCCTTCTGCTTTATCC
BoASP1370	G/A	4th	GA	TCTTTAGGACAGAAGCTGCTAAGAGGTGCAG	GCTTGAATCTCTTCCACTCCCACGC
BoASP1371	G/A	4th	CT	TTAAACGTCCTAGCGAGCTGATCCCTG	CGAGACAGAGATGCCCATCGACG
BoASP1372	G/A	4th	AC	GGTCTGGAGAAAGTCACTAATGCTTCTAATCG	GTGTATTTCCGATGAGATTCTAGTGTGCGGTATA
BoASP1373	G/A	4th	GA	GAGATTCAACTGAAATGAGCAAAGGGTGG	CAGAGACGTGTAATGACTCTGGTCAACACTACA
BoASP1374	G/A	4th	CT	TGGCGCAATGCAAACGCTCG	ATGATACCGGGATATTTTTCCCCAACAGTTA
BoASP1375	C/T	4th	GA	CAAGACTTGTTGAGATCTGTGAAGTCTGTGC	GGGACCAGACCCGCCACCTTAA
BoASP1376	T/C	4th	TG	ATACTCAGGCGTGGAATGTGGAACCTCGCCA	TGCAACCAAGGGTAAGAGTATTCCACCA
BoASP1377	C/T	4th	AT	GAAGCTAACAGGGTCAAGAGTATAGAGCTCATCG	CTCGCATCGAAAAGGCTCGTGC
BoASP1378	A/G	4th	TG	CCACGGCCTTAAACTTTGATTGTCCA	TGTAATTCATGTAAGAACCAAAAAGAAAATATGGAA
BoASP1379	A/G	4th	TG	GCTTCAGAAGAGACTTAGAGGTGGGTGCA	TGCTTTTCATGACTCTGGCCAACAAAG
BoASP1380	T/C	4th	GT	AATGATCTCTTTACCTCCTTGAGATAATATTTGTGT	GTGTGACTGTTAAGGGAGGGTCCAGTTGT
BoASP1381	G/A	4th	CT	TGCGAATCTTGTTGTTTCAGGACACG	ACGGAATCCGGCTAATCTTAGTCAATTATGTG
BoASP1382	G/A	4th	AT	TGGAATGTCCTGTGAACACTATTCGATGG	TTTCACAAAGAAGAAGAAAGGGAAGCCG
BoASP1383	C/T	4th	AT	GAAGCAGAGTAAGCACGTAACAGAGTGATCG	ACAGCGACACATCCTTTATCCACTTCTGTC
BoASP1384	C/T	4th	GA	TAGCCCTCCGGGGGACTGTCG	AAGATGACTTCGAAAAGAGGTACCTCCCG
BoASP1385	C/T	4th	TC	CAGACACTAGTCCTGTCGACCGATATTCG	TGATCTGTTGGTGTAGAACTGATCTGGACG
BoASP1386	G/A	4th	GA	CGAAAGTGAGGCGAAACAAAGAGTGG	AACTATATGGTTAACATGGAAAATGAGAATTACAAC
BoASP1387	T/C	4th	GT	GTGAAGCTGAGAAGAAGCTTCCGCCT	CGCAGCAACAAAACCACAATATATGCAA
BoASP1388	A/G	4th	GT	GGTTGAAAGAAATGGAAGTTTTAGCGGCA	TACCGCTGTTTTCTTGTAGTGTCAGCTTGAG
BoASP1389	C/T	4th	GT	TTCTGGAGTAGGGGAATTAGTGCGTGC	TGGACATGCGAGATAGAACACTGAGCATAG
BoASP1390	G/A	4th	GA	GGCCCTATCCAACGAGTAGGGACG	TCCAAGGACTGCTTGAAAGGTATGCG
BoASP1391	A/G	4th	TG	CACATGGTAGTCTTTCAAGCTAGAGAAGGGA	GTAATGTCCGAACCCTTTAATCACATAACATGC
BoASP1392	G/A	4th	AT	GAAAGCTTTGGGAAGGAAGGAGATCG	CGGGCCGGTTATTGACATCCATC
BoASP1393	G/A	4th	CT	TTAGAATAAACTTAGGTGTATGGGCTTCGTCTGG	ATTGACTTTCCATTTGGTTTCATCACCATG
BoASP1394	T/C	4th	GA	GCTAGCAGCACGTACGCGGCCT	CCGGTTAGGGTTTAATCAAGACTATTATGCGA
BoASP1395	A/G	4th	TA	AGCTTGTGGTCAAGTGATAAAGGGATGGA	CATTGCAATGATAAAACTTTATAAGACAATTTGACC
BoASP1396	C/T	4th	TA	CAAAAGAAAAACATCTCCACAAAAGAAAAGTGAC	GCTTTACGCATGACTTTATTGTAGTACTTCCCACTT
BoASP1397	A/G	4th	GT	TTAATGGCTGTGTTCCGGGCGA	ATCTCGAGCAAATCTCCTTAGCAAATCCC
BoASP1398	G/A	4th	GA	CCCATGTCAAACACCGGGACG	CTCAAGGCAAATCACTGGGTAAGATTTGG
BoASP1399	T/C	4th	GT	TTCCTTAAAGACAATCTCTTCTTACTATCAATGATT	AGCACAAATAGCAGAAAATGTTCGGAAAGAA
BoASP1400	C/T	4th	GT	ATGCCGCCTCGCATTTTGTCC	ATTGTAGAATTGGATTTTCTCTAATCGTTAATTCT
BoASP1401	T/C	4th	CA	CAGTATTTCAGTTGAATGTGTCATTGCGCT	AATTGAAAATGAAAAAGAAACAACAACAACAACGTA
BoASP1402	G/A	4th	CT	GTAAGCCGCATGACGGTTCACG	CGACAAAGTACAAAAATCGTAAAAAGAGAGCAAAA
BoASP1403	G/A	4th	GA	GACAATAATTAAGATCATACAATCTATAGACGGCAG	CGTTTCTTAATTTGATCAAGCGACTCTACATGATAA
BoASP1404	G/A	4th	CT	AAGGCCTGTCCCTTACGTTGCTGG	TTCTCTGAGATGAAACATAAAAGGGAAAATCATTG
BoASP1405	G/A	4th	AC	ATGATGAATGCATTGTTGCAGGAATATGG	GATGCATTTCTTGATTCCATGACTGTATTTTCAT
BoASP1406	G/A	4th	CT	GGTCACAAGAAAAACGTTCTCGCTCG	GTTGCGGGAACTAATGGTTCGTTGG
BoASP1407	G/A	4th	CT	AAAGTGGTTTGAATGATGATATGATTTGCTGG	TTTTGCAAGGTGTCATATTATTACTGATTTTATTTT
BoASP1408	G/A	4th	GA	CAAGAACCTAAATATTTTAAACTTGGGAAAAAGTCG	GGTTGTATAGAGAAGCTGGAATCTCTCCGGT
BoASP1409	G/A	4th	AC	TCATGGCCTCTACATTCACCCAACG	CTTACATGATCCAAGAGAGCTTGGTGGTTATTC
BoASP1410	G/A	4th	GA	GCTGAAAACAACAGTGGAAATGTTTCAGGAG	AGTATTTGGAGTTCAAACACAATGCTATAAGGCC
BoASP1411	T/C	3rd	GT	CATTGGATACCACCCTCTCGCTACTAAGCT	AGGGCTCTGGTTGACCAGGATGAGA
BoASP1412	T/C	3rd	GA	GAGGAGAAGCTTGATCACTAGGCAGGCT	ATCATCCCTGAGAAAGGCAAACCAGTG
BoASP1413	A/G	3rd	CT	TGCTGCCTGAAGACCACATCACGA	GAGTTATTGGTCGCAGGGATAGGAATGG
BoASP1414	T/C	3rd	GT	CAGACATGATTGGTGAGCTAAATGCAAGCT	GCCATGGTGGTGCTGTAATGATTTTGTAA
BoASP1415	T/C	3rd	CG	CGTAAAAATGCTTAAAGCCGAAAAACCGT	TCGATAACAAAAACGGAAAGTTGCTTATTGC
BoASP1416	C/T	3rd	CG	CGACCTATGACACCCGCTCCACAC	AGGTCGCTCCACATCTAGAGTGAGTTAGCA
BoASP1417	T/C	3rd	CG	TCTATGCTGGGGAATTCCTACCATACTCGT	AAGCGGGACTCCTAAACCTTGTTTCCTC
BoASP1418	A/G	3rd	GA	AATAAAGTAACCTGACCAGCACCAGAGTTTATAGGA	ACTGCATCTTTTCCGAACAATGAAATAATGAAC
BoASP1419	T/C	3rd	GT	CTGCATTAAATTCTATGAAACTGCCTGAGTATAGCT	AAGGGCTGAAAATGTTATGGTTCGAAGGT
BoASP1420	C/T	3rd	GC	TGACCGAAAAGACGATTGAGATCTTGGTC	CTGTGAATGGAGCAAAGACACATGTTGTAAAG
BoASP1421	G/A	3rd	AT	AACATCACTTTGCTCCCTTAATAAAAGAATGACG	CCTTCACTCCTCGCTAAGTAGAAGAACCTACAAGT
BoASP1422	C/T	3rd	GT	CGGGTATGCAACTCGGGATGGAC	AATAACCATATTTTACGCTTTATGTATTTATTTGGA
BoASP1423	A/G	3rd	GT	AAAACTTGCTTTTCAAGAAACTCGAAGGCA	GTTGTTTTTCTAATTTCAGCGGGAAGTTTTTGT
BoASP1424	G/A	3rd	TA	CATCATCTCCCATCCCTATTCACCTGC	GGACTTGCTCACGTTGACTGGGATTTT
BoASP1425	G/A	3rd	TG	AGCCCGTTGCAACGCACTGG	TAGCTTTCGTTGAGTCGTGTTAAAAGCAATAAAAC
BoASP1426	C/T	3rd	GC	CAGGGCTGCTCCCGCAAGTC	TAATAATCAAGCGTGTGTTTGGAGAAGCTGA
BoASP1427	C/T	3rd	CG	TGACAGCCTTCTGATCGAGCACCTC	TTTAAATGTCGCAAAGTGCCCTGCAT
BoASP1428	T/C	3rd	GA	GAGATGATGAGGCACGGTTAAAATGGCT	TGGTATTAGAGCCATGAAACCTTATACACATCCTT
BoASP1429	A/G	3rd	CA	CTAATCTGGTACATTTGGAAGGCCCGA	TCTGGCATGTCGAAAGTTGAAGCATG
BoASP1430	C/T	3rd	GT	CGAGAGCATAAAACCTAATCCCCCGTC	CAAAAACTCCTAGCCAAACCGACAAATCATA
BoASP1431	T/C	3rd	GA	CCCAGCCGCGTAAGGACATGCT	GACCTAGGCCATATAGGCTGAGTTCCTAGTTAGTG
BoASP1432	A/G	3rd	CT	GGAATAATCTATTATTTTCTGTGGAAGTCTATTCGA	TTGTCACTCAAAAATGACTAAATGTTTTTAAAATTG
BoASP1433	G/A	3rd	TA	CTCCAACGCATTGATAGTTAACTAATGACTATCTGG	CAGATATGAACATTTTTGCTATTGTGTCGTCTCTTT
BoASP1434	A/G	3rd	AG	TTCACTTGGAGATGGATCTTCGCTCTTAGA	GACCTCATAACCATCACCCATCAAGATCAC
BoASP1435	G/A	3rd	TG	GGTATGCACTGGAAATCATGGGATAAATTATGTTAG	AGGTCCGCGTAACTGTTATGAAAGTTTTTGTTAG
BoASP1436	C/T	3rd	TC	TTCGGTTGGCTTTTGGGGAAAATCTAG	AGTTTCATTGTTTGATGCATCTTTTTGTTCAAAG
BoASP1437	G/A	3rd	CT	CGCTAAACTTCGTGCGTCTAAGAATTCCAG	GTACAATCATGATCGCCGAACCAACC
BoASP1438	C/T	3rd	GT	CCATAAGATTCAGCAGACACGTTGTCGTC	GTCATCATAGTGAAGAACCGAATCATTTGCATA
BoASP1439	C/T	3rd	AC	AAACAACAGAGAGGTTTACTTAAATCAATGGATACA	GCACCTGTCCAACTCAGTTCCTGTTTACA
BoASP1440	A/G	3rd	CA	TTCGCTCTCTAGTTTTATGGGCCCGA	TCACATAGAAAATTGTACAAACCAAGCCGAAC
BoASP1441	A/G	3rd	GA	AAAGAGAGAAACCGGGGATGAGGGA	CCCTTGTATACATCACGAACCGTCGC
BoASP1442	T/C	3rd	CA	CAGTCTCTGTGAATTCCACACCTTCACGT	ACCTGATCTTTCATCAAATCGGTTCTGTTTTT
BoASP1443	T/C	3rd	CA	CTGAGAAGATCAAGGGGATGTGGATACGT	TCCTCCAAGGTCTATGTTCATCGTCCAG
BoASP1444	A/G	3rd	CA	CCTTCTTTGCTTCAACTGATAAAAACTAGCGA	ACAGAGAAGAGACTCTACATTGATCAAACGAGAAGA
BoASP1445	G/A	3rd	AC	TCGTGTTCCAGTTGAAGATTCTATCACACG	TGGCAGGGGAGTATTAAATATGGGCATTAA
BoASP1446	C/T	3rd	CG	TCCCATTGAGCGATGGTTCTCCAC	TCTCCTTTATCCTCCATGTTTGAGATTTTCTTGT
BoASP1447	A/G	3rd	CT	GGTCCGGACTCCCTTCATCCGA	CGTATCTTAGGTTTAGCCGACCTAAGGATTTTGT
BoASP1448	T/C	3rd	GA	CAATTGACAGAATACGTCCTCAACCGCT	CACTTGGATTCACACTCTGCGTCTGC
BoASP1449	A/G	3rd	GT	AGGAGCAAGTGTTCTCGACCTACGCA	TCTTGGCTTCCACCTTCTTCTTGTGCT
BoASP1450	T/C	3rd	CG	CAACAACCTCTCAGCATCATTCAAATCCT	TGTAATCCCAAAGCTAAGCAAAAGGGTATGAG
BoASP1451	A/G	3rd	CG	ATCGCTACAAACGAAGCGATGCCA	TTTTTCAAGCATATGTTGGAACTTTCTCGCT
BoASP1452	C/T	3rd	GT	GTGATAAGCTCGAGAAGCTACTACAATCATACAGAC	GCAAGCTTCACCTGTGTTGTTCTCTTCTTC
BoASP1453	A/G	3rd	TA	CAGATGATAGTCTCTTCTTCTGTAAAGCAAAAATTA	TACCACTGATTTTATAATCACCTCTTTACCCCCTTT
BoASP1454	A/G	3rd	GC	TGAATGAAGAGGCGAAGCTCGAAGAA	ATTTCTGAAAGTTTGTGGACAACTCCGAGAG
BoASP1455	A/G	3rd	CT	ACTATTCCTTTTGAACTTGATGCTGAGAACGA	TTAGGGTTTGTGGCGTAATGATCTTGTTTG
BoASP1456	C/T	3rd	GC	TGTGATGGTTTTGTCTACATGCAGCGAC	TTACCCGTATTCTCCAGATTCCTTCTTGATTATTC
BoASP1457	C/T	3rd	AT	CCAATTTCCGTCAGACTGTCTAGTGTTATCAGC	ACAGGGGAATGGTACCCCACTCTTACCTA
BoASP1458	G/A	3rd	TC	ACATTCCACCACTTAGAACAAGTGATGATTCTTTAG	CCTCTGCCCTCAATTTGTCCTTTGGT
BoASP1459	C/T	3rd	TA	AATCTTGTTTAGTCTAGGTTTCATCTTAAAACCTCC	GGACTGAAGTATTAATCGACGTCGGATGG
BoASP1460	G/A	3rd	TG	ATGCACCAGCTCTACAATAGGATCGATGG	GGATTATCAAGAAATGAATACCCGTGAATTTCC
BoASP1461	C/T	3rd	TA	GTCTTTGGTCGACGGAGGTGTGC	CCTTAGGGTAATTTGAGTGGTATCAAATTTGGC
BoASP1462	A/G	3rd	GT	GTGCCTTACCATACAAGGAAGTTCGCA	AAACCCTAGTCTCTCAAGCACTTCTCTAGCCA
BoASP1463	C/T	3rd	TA	GAGAATGGATGATTTCGGACCGTGC	TTGGCTTCTTCTTCTTCGCTTCTTCTTGA
BoASP1464	T/C	3rd	CT	TGCATCTATCTCTAGACGAGAGTAAGCCAGTCCT	GATGTTGTATCGACATTGCAACAATCATGAA
BoASP1465	C/T	3rd	TA	CCACGACAAAAGAGAGGTCCGTGC	CTGGTGATAGTCTGACGATGATACACGAGTTTAAG
BoASP1466	C/T	3rd	TA	CCATCTCAAGATCAACCCTATGAAGGTCC	CCAATCAAGCTCAGTGTAAGGGAGTGGTT
BoASP1467	T/C	3rd	CT	TCTCTTTGCTTTCTTCTCCTCCTCTCTCTACGT	TAAGCTTCCCAGTCTAACCGCGTGG
BoASP1468	A/G	3rd	GA	TAAGCTCAAATGATAAGATGGGGACGCA	GCGTCTCGATACTGAAGCCGCG
BoASP1469	C/T	3rd	AT	TTGAAAACACACAGCTTAATTACAAACCAATACACC	TGTTTTGTTAAAGTTGATTGCTTTGTGTGTGTG
BoASP1470	A/G	3rd	GC	GAGTCAAAGTCAGTGGGGATACTCTCAGCA	ACAATGGCTAGATGTCTATCCTCTTTAGGTCCAA
BoASP1471	C/T	3rd	AC	CAGTGCATGAAAATTGGTGTAAGCAAACTACC	TTAGCAGGGAGATCGCAGTTTTGGG
BoASP1472	G/A	3rd	TC	TCGGTCGAGTTTATCCCTTCGTCG	TTGATCGTATAAAACGGCAACGTTTAGCTG
BoASP1473	G/A	3rd	AG	GCGGAACTGTTATCATCGCGAACG	TAGCAGTCAAGAGGTCTTTCAATTTCTTCGG
BoASP1474	G/A	3rd	AT	GGTTAGTCGAGCTTGGTGGTAATAATCGTAGG	GCTGATCTCGCTTCAGCAGAGACAATCT
BoASP1475	G/A	3rd	TC	CTTCCTTGTCCGGGCTTTGATATCG	GCTCTTTCAGCCACCTGAGGAAACAAA
BoASP1476	G/A	3rd	TA	CCTTCAAGTTGCCGCAGTCCTCG	ACGGAAAATGGAGAAGACTAGATCTGGTCAAG
BoASP1477	G/A	3rd	AT	CAACACCGATTCATCCAATTTCCACG	GCTCGTGGACTTAAGGTCTGTATCTGGGAT
BoASP1478	A/G	3rd	CT	CAACCTTTCTAGTATGTTTCTGTAATCCTTGTTCTT	AGAAGGCTGTTCTTGTGGTGGATCCTCT
BoASP1479	G/A	3rd	TC	AGGGACGAGAGACGGAGGAGAAGCTAG	TCTTCAAAGACATGATATAAAAAGCGATGTAAAACA
BoASP1480	G/A	3rd	AT	GTCTGATTATTTTTATTCAAGAGAGTGAATGGAACG	GGTATGTCTCTTCTTCCGTATGCAGTGTGTCT
BoASP1481	C/T	3rd	AC	TCGCCTAGAGACAGATCCGACACAGC	ATGTTCACCACGCGAACAAAGGGTAA
BoASP1482	C/T	3rd	AT	GGGATTCGCGGCCAATGTTACC	CCACCTAAGGACTGGTATCGACCGCT
BoASP1483	C/T	3rd	AT	ATTCTTCATCACGTCTTCTTTCTCATCGACC	GTTCCCGATGATGCCCGTATGTTTC
BoASP1484	A/G	3rd	CG	TAAGGATCACTGGTTCCTCTAAGATCCCCA	TGAGTTTGAGGAGTTGGCAGGAGAAGAA
BoASP1485	C/T	3rd	GC	GTTGGCATTATGATCTTGAGCTACGAGGAC	AAAAACGGACCGTTCCTGAGAAGATCC
BoASP1486	G/A	3rd	TA	AGAGAGAGAGAGAGATTCAAAAACCTCTTCATCG	ATTGTGAGGAGCTTAAGATCTGCTAGGAGAAGAGT
BoASP1487	G/A	3rd	CG	TCGATCTCTTTAACAACAGGTGGTGCTCTC	CTTCTATGATAAACCAAGATTCAGACACTGCCC
BoASP1488	C/T	3rd	TA	TATACTTTCGCGTCCAGCTAGCCTTGC	ATCGCTATGTCGTGACTGAGGAATTGTTATGT
BoASP1489	G/A	3rd	AC	CCTATGCGCCTAATAAGCTTGAATTCAGGTAAG	TTCACAGGAGTCCATGTAGCAGATGGTTC
BoASP1490	T/C	3rd	AG	CTTCGAAGGATCAACAGCCACTGGATT	AGTTTGCTCCTTTAACGGCTCAGGAGACT
BoASP1491	C/T	3rd	GC	TCTCAGCCAGAACATTGGTCTCGTGTC	CGTAATTCGATACCTTTCTCTGGTATATGTTTTTGA
BoASP1492	G/A	3rd	AC	GGAGGAGTCTCGCTCTGGAACGAATG	AAACTGAGGCCATGCTGACGGCT
BoASP1493	T/C	3rd	GC	TTTGATCCCCTTGGAAGCACATGGT	GCTTGCGGAGATTATTGAGCAGGCTAA
BoASP1494	A/G	3rd	CT	ATGAGGACGCTCAGAATTTGACTCTCGA	ACTTTTTGAGGAAAGGGTACTTTGAATCTGCAT
BoASP1495	C/T	3rd	CA	CTTTTGATTAGCCAATAATTGTTATTCACATTACAC	CCTCTCTCTCCGATGTCGACTCTGTCA
BoASP1496	C/T	3rd	AT	GCCTATCTCCTCCCTCGTCCCTAACC	AATATGGATGTCCAATTCCATGATTCTCACC
BoASP1497	G/A	3rd	TC	CGATTGGCGAAGGTTGATTTTTCG	AACTCTCACTCATCTTCACTCTAGTGCGAATCA
BoASP1498	G/A	3rd	TA	GAGGCGAGGTTGAGAAGAAAGGTTGG	TCAACACAAGCAGCGTCTTCTCACCTT
BoASP1499	C/T	3rd	AT	ATCTGCACTTTGACACACCATTCACCTACC	CCCAAATAAAGACTTGTATACCACAGGATAATGGAG
BoASP1500	A/G	3rd	CG	AATACGGATCATTTTGCTTGATTCGCAA	AGAGAATTAGAGTGAGAGGGAGAGAGAGAGAGTACC
BoASP1501	G/A	3rd	AC	GCAACGTTGGTGTTAATGTCAAATAATAAGTGTATG	TGCCTGCATAAAATAAAAACATAGATAAAAGAAAAA
BoASP1502	C/T	3rd	GC	TGCCGACCTGACTTCCTCCAAAGTC	ATCATCATCGAGGTTTATGGTGTTGATGCT
BoASP1503	G/A	3rd	CG	GCAGCTGCGTTGCAGGAAACAG	TCTTTGAGACGGCGATGTCTCGGT
BoASP1504	G/A	3rd	TA	CAAGTCTAATTCTTCCATAACATCCTGAAAAGTGG	TTCGGTAAGTTTGGTTTCTACTATTCGGTTTCC
BoASP1505	A/G	3rd	TC	CACGGCCAAAGGCAGTCCTGA	AGCTCAGACCGAGACCAAACAAATGCT
BoASP1506	A/G	3rd	GC	CTAAGAAACATTTATAGTAGTTTAAAATCGAACGGA	CGCAGCAGCCTTGTGACCCC
BoASP1507	G/A	3rd	TA	ACCTTCTTATCATTGAGAACATACATCTCATCATCG	GGCAGTTTCCTGAGGAGAAGCTTTGG
BoASP1508	A/G	3rd	CG	GCAAGGATGCTCCAGCAGGCAA	CAACATTTCTTCCAAATTCTTCTTAGTGGTTCAAA
BoASP1509	G/A	3rd	GT	CATCATTGTCTCAAACAAGTCTTAGTTACAGAGGTG	TTTCTTGAAGTTCAGGGAATCCTAGAAGCG
BoASP1510	C/T	3rd	AC	TTGCTCTTGCAATTTCACTTCACTTCAGC	GCGAACTTTGATTACGTTTAGTTTATCAGTGATACG
BoASP1511	C/T	3rd	AT	GCTCTTTCCTTCCAGTAATCCTCATCATACACC	TTGAAATGATCTTGGCTACATTGCAGCAT
BoASP1512	C/T	3rd	TA	CAATATGGGAGATTCCAAGTCTAGAGTAGCTGC	GGCCCTGAGAACATAGGAGAATATGTGATTG
BoASP1513	C/T	3rd	AT	CTAGAGGTGAGAAGGGAGGATTTTCGACC	AGGAGCAGCAGTAACGGAAGACCTTGA
BoASP1514	T/C	3rd	GC	GAAAATCCGTCACCAGCCTCTTCGAT	CCTACGACACGTTTCTTCAACGCGA
BoASP1515	A/G	3rd	GA	AGGTGATGGAGATGCAAGAGTGTTCAGAA	CATCTTTCCCCCAAGTTATATTTATAACCCTCCATA
BoASP1516	T/C	3rd	GC	GAGGAAGAAGAAGAGAGTGACGATAGAGATACAGTT	TAAGGGGAAAAGCCGAAACACTAAAGCA
BoASP1517	C/T	3rd	GT	AAATCCGGTTACAGATAAACCCGGTGAC	ACTGAATCCTGAAGGAATCGAACAGAATCC
BoASP1518	C/T	3rd	CG	CGAGGGAAGGAATCCGCGCAC	GACTGCACATGAATTTCAGTTTTGATAGACAACATA
BoASP1519	T/C	3rd	GC	AGCCGAAGATCCTACCTTGATTCGGTT	ATCAAGGCATCTTCGGGCATTGC
BoASP1520	G/A	3rd	AG	CGAATGCCGATGAGGATATGAGACATG	AGTGATCTGTGAATATTCAGATGAAAACATCAAAA
BoASP1521	G/A	3rd	CA	CACCGTATGTTACCAGACGATCTGAGACAG	GAGCCGGTTTCAAACGTGCACAA
BoASP1522	C/T	3rd	GC	CCGATAAACATCTGCACACATCCAGAGAC	GTGTGTTGCGTATTGAATCTTCGTGAGTTTATTT
BoASP1523	T/C	3rd	GC	AGAGGATCACCCGTCAAGTGTGGCT	CTCTCAAGGTTAGCTCATGTCTCCGTCG
BoASP1524	T/G	3rd	CG	CCTTTCATAACCTTGATGGCTCGTCGT	TTACGGCGGCGATGAACCTGAC
BoASP1525	G/A	3rd	TA	GGTTTCATTGGCCCAAACTGAAATGG	TAACATCGAGTTATTTTCAGAACCCTCGACTTTAAC
BoASP1526	G/A	3rd	CG	CCCACTCTATCCTCACCCAGCAACAG	ACAACAACCACAAGCAGAGTGATAGCACC
BoASP1527	G/A	3rd	CA	GAGCAACTAAAGAGGTAGGGTTTGACCAACTG	TATTAAAGAAAAACTCCAGGGAAGGCTGCA
BoASP1528	A/G	3rd	GC	CATTCATCGATGTCCCCCGCA	AACCCATTAGCTCGAGCGTCGAATG
BoASP1529	C/T	3rd	CA	CACAAGGAAGGTGTTATCTACAGAGGTGCTC	CAACCAGTACCAAGCTCCGGGTCA
BoASP1530	A/G	3rd	CA	AATCCATTTAGAAGATCATGTACAAAAAGAACCGA	CCTCTTGGTCGAAAAGATTGATTCAGCA
BoASP1531	C/T	3rd	CG	TGTGGGGAATGGTGAATCAATCAAACTC	CACTTTTGCGCCATGGGAACTGA
BoASP1532	G/A	3rd	TC	GCGTGTTTAGCTATCACACCGTTATCATATTCG	CGTTCGTGGAGGTCGAGCTAGAACAG
BoASP1533	C/T	3rd	AT	TGGAGAATGTGTGTCGATAGCCGAGC	GAACGAGATGCTCCGTTAGTGACATGCTA
BoASP1534	G/A	3rd	CA	TGAATGTTACACAGGAACTTTGAAGACATCTCTG	TCATGGCCTCCACCAGTTCATTCAC
BoASP1535	C/T	3rd	TA	CAAGAGGTTGACTATCAAGATCAGTAGCTTTTGC	GAACATACCATTGATGGACCAAAAGACCATT
BoASP1536	C/T	3rd	AT	GATCTGGAAGAGAAGAACACAGTTTGTAATGAGC	GGTTTGAATTGTGTCTACTCTCGGCTGGT
BoASP1537	C/T	3rd	AT	CGAGACTGTCCGTCTTTGAATTCTGAGC	ACCAGGTAGATGGTGTTTTACAGATGGATCCT
BoASP1538	G/A	3rd	CA	GTCAGGCTCAAAAGGCATCTTCTTTCTG	TGTGTGACAGAAACGTTTGGACTTGGAG
BoASP1539	T/C	3rd	CT	GATTGTTTGTTTTCTAAAGTTTTTAAAGGACGCCAT	GATCCACTTACTGCTAAACCTCTAATGATTTTCACA
BoASP1540	C/T	3rd	AT	TGGTTCTGATTCTCTAGTCCTAAACCATGAGC	TTCCAATTTTTCATAATGTTAACTATTCGGTTCCAC
BoASP1541	T/C	3rd	GA	GATTGCTCAGTCTGTTCGAGCGGAT	CATTTCTAAACCCATCACCAACATAACAAACTAGG
BoASP1542	T/C	3rd	CT	GAAATTGGAAAATTTTTGACCCACCCAT	AAAATCCTAATAAAACCAAAATTTTAACTCTCCCTT
BoASP1543	A/G	3rd	CT	CTCAAAATGCATCACAAGGTTAAGGTCCA	GGTGTTTATGGATGTCGATGTTCAGCCTAC
BoASP1544	T/C	3rd	CT	CTAAATAAAAGTCGAGAATGTTTGCTTTCGCAT	CGGCTTTAAGATTTTTGTGAAACTGAAACCAT
BoASP1545	A/G	3rd	TA	CTTCAAAAAGCTTCATATGAAAGAATTGATCAGTGA	TGGAAGATGAGTTTTGTTGATTGACTGATAGGA
BoASP1546	T/C	3rd	GA	ACACTATTTCCATACGGTACATTAATCATTTTGGCT	CGGTGGCATGAACATGAACAATCAAATA
BoASP1547	A/G	3rd	GA	GCTAACCTGGTTCATTTTTACTCATTCAGGCA	ATTAGCCAAGCCTCCCAGTTATTAAGCGA
BoASP1548	A/G	2nd	CG	GTAAAACTACAAAAAGAGAAGTAGATGAAAGTTTGA	TTTGAGATTGAATTTTCTCTGAAAATAAAACAGGAG
BoASP1549	A/G	2nd	CG	AAAAATGTACACACACAAAACCAAATTTTACTGA	GAGTTTTCTCAGTTGATGATGCTCGTATGCTT
BoASP1550	A/G	2nd	CG	CAACTTCATCATCTTAGTTTTTTTCACTGGAGAGGA	CCTGTGGATTCGATCCCGCATTACTAC
BoASP1551	A/G	2nd	GA	GAGGAAACATGTCGTTAGGGTTTAGGTTTA	GTCGTATTGGAAGATCATATTTTCTAACGGGCT
BoASP1552	G/A	2nd	TA	AGTGTTTTACACTCACCAAGGGGTCAACTG	GAAGGTTCTATGTTGCAGCCCAGCACTA
BoASP1553	G/A	2nd	AC	CACGTTCAGATGAACCAACGATAGCAGAG	TCCTCTACACACACATCCTCATGGATGC
BoASP1554	A/G	2nd	GT	CATGGATTCGTTAAAGCCAGAGAGATCGA	CCTATTTTCGCTAGAGATGATTAACACCAGCC
BoASP1555	C/T	2nd	CG	CAAAGCTGGATAACGATTATATCGAAATAGAAATCC	CGATCGGAACAGTCTGTGACGCC
BoASP1556	G/A	2nd	CA	AACTGGATATAGCTGTTGGAGTGTGGAAATACG	ACCAGAACAATTTGCGGAAGAGATTTAGGTT
BoASP1557	A/G	2nd	TA	AGGTAGAAGAAGGCTTTTACTGACACATGGCTA	ATGAAATCCAGACCAAACGACATGAAAAGA
BoASP1558	T/C	2nd	GT	CATTGCCAGCTATGTGGGAACACGT	TCGCTCCTCCCATGTTTTGGCTTTATA
BoASP1559	C/T	2nd	AC	AGTGGAGCCTTTAGCTCTAGCTGTTTCCAC	CCGGTTCTTGGACACCGTTGTGA
BoASP1560	G/A	2nd	CT	GATCCTTCAATTGCTGGAATGGTCTCG	TGAGACAATTGAGATCCATGATATTAAACTTGGC
BoASP1561	G/A	2nd	CA	GTTTTTCATCGTTGCGGATGAATCG	ACCTTTTCTTCCTTCCCAAGCAACTGG
BoASP1562	A/G	2nd	GT	TGGAGAATAAAGCGCAGAGTGTATCACGA	CTTCCCCCACAAACCAAAAACATACAATCT
BoASP1563	C/T	2nd	GC	AACACGGCTCAGTCATTGCATTGC	TCTACAACAACACCAAACGTCCTCTCAAAAA
BoASP1564	C/T	2nd	GC	ACAAGCTCTACGTCGAGTCTTCCTTCAGC	CACCGAAGCTGCGCCAAAGC
BoASP1565	G/A	2nd	TA	GAGTCAAAGGCTACCATTGGTGTCGTG	AATGGAAATTGAACCAGATAAAACCATTGTAATTTG
BoASP1566	C/T	2nd	GC	AGAAATCTTTAGCATGACGCCAGGAGTAGC	ATTGAACGAAAGCCGGCTTAACGATATAAAG
BoASP1567	C/T	2nd	GC	ACCCCATTGATGATGTGAGATCCTGC	ATTCGTGCAACCCGGTCCTGAAC
BoASP1568	C/T	2nd	TA	CGAATCCTCCAGCATAAGCTCTGGAGTC	CACGCATATGACACCTCTAAAACATCCACTAAA
BoASP1569	T/C	2nd	GT	GTTGTAGGCACAATCTATCTTCCCATTGAAAGT	AGGAGAAGAAGTTGTAGACATGGAAGGAGAAGAA
BoASP1570	G/A	2nd	CA	GGGAAACTAGGACGCAGATATTTCCATCG	TAATGCGTTGCTTTCTAGAGATTTTGTTTGATGTAG
BoASP1571	C/T	2nd	CT	AACAGTCACTCAGACTGTTCCGCAC	TGGGTTAAATTGGAGTAATCTAAGAGAAGAATGACC
BoASP1572	A/G	2nd	GA	TCCCATCCACACTCCCCCGA	AATTTTCTTTTCCGAAAATGTTCATCGAGATTTAA
BoASP1573	T/C	2nd	CT	ACGGTTCAGTAATAACTTGACCGATTTGTTTACTCT	CTCTCTCCTCTCTCTAGGGTTTCAGCTATGTCTCT
BoASP1574	G/A	2nd	CA	GAGAGGAAGCTAAAAGCAAATCCATCTTTCG	AAACTATCACGTATGAAAATAACGGCATATGCAA
BoASP1575	T/C	2nd	GT	AACCATAGATGGATTTAAAAGATGGATTTATGTAGT	AGAATCTACACTCTACAATGCTTTATTTTAAAACGT
BoASP1576	G/A	2nd	AG	TTCCCAAATCCATTCTGTGGCTCCTAG	GGTAAAGGTCTATGACCGAAAACCTGAGTTAGC
BoASP1577	T/C	2nd	GC	AGGTGTAGTGAGCACAGCAGAGCCGT	GGAAGATCTGCAAATACCTTTACGGTTATGGA
BoASP1578	G/A	2nd	AT	CCTTTCATGAATGCTTCTCCACCCAG	TGTGACGCCCCCTCAATCTAAAAACAT
BoASP1579	C/T	2nd	TA	GACTATTCCGCTTGATTCTTGTATGTGGTGTC	ATATAGCTCTGCTCCTACTCACAGGCATTGG
BoASP1580	G/A	2nd	TA	TTGATGCCATTGTTAACAGGTAAGTCAACATG	CACAAACGTGAAGTCATTAAGAGACAAGACAATG
BoASP1581	T/C	2nd	GA	GGTCCCGTCAAGTTCCCTGATCGT	CCTTTCAGTGTTCTTCAACTTGGAGATAGTTCCT
BoASP1582	C/T	2nd	CT	TGATGCAGTCAGGCGTGAATTCTTATAC	TGCCATGTTTTAAATTACAAAACACTATGAAACATT
BoASP1583	A/G	2nd	GC	GGAATCAGCTCATTTTTGAAGACAAAAAGTATACGA	TTGCAAATTCCAACGCCATTTTAAGAGATAG
BoASP1584	C/T	2nd	AC	GCCGATTTCCCTTGAGTCCATCAC	GTTACAAGATTGGCCAACTTATTTGATGCTGTT
BoASP1585	A/G	2nd	GT	CGTTGAGCCTATGTGCAACTTTATATTGTCGA	GATTTTGTAATCACTTCCTTTTCTTCCTTGTTGAAA
BoASP1586	C/T	2nd	AC	CGACGCTTTTACTGTTGTCGTTCATGAC	TTTATGGTTCTTAGTGCTGGTGTGAACTGTCA
BoASP1587	A/G	2nd	TC	CCGCTAAGACCCACCTCATCGGTCTA	AAAGGCTCTCAAATAACCTCTCGGACACAATAT
BoASP1588	G/A	2nd	TA	TGGTCTAATTAATCGAATAAATCATCAAATATCGTG	GGTTTGCGACAAGCTGAAGTCACAGTAAGTA
BoASP1589	G/A	2nd	AT	GAGCTCTCACATACGAAACATCTCCACCATAG	AATTTTGGTTACAACTTTGAATGAATATTGGTTGTT
BoASP1590	A/G	2nd	TC	CAACGGTTAAGTCAACAACTTCTATTTCTGGTTCTA	TGGGCTTACCAGACAACACTGATAAAAAGAGTT
BoASP1591	A/G	2nd	TC	GCATACTCTGATAATAAGTTATCCGGTGAGATACTA	TCTGAAAATACGGGTTCAATTTACTTAACGTTTCA
BoASP1592	A/G	2nd	GC	CGATAAAAATTGGTTAGTTAGGAACTTACTTCCAGA	ACCGACGGGAATTTTCTCGGACC
BoASP1593	C/T	2nd	AT	ATGTCATTACAAGAAAAATAGACATATGCAGATCAC	TGGAGTGAAGAGGATGTGATCAGATAAAAATGAT
BoASP1594	G/A	2nd	AT	TTCATCTAGGGATAGAGTTTGCTTAGGATTGTG	CCAATGTCACAATCAACTTAGAATTTGGCAA
BoASP1595	G/A	2nd	TC	GGGAGCTCGGAAAATGCCTTACACTG	GGCCACCTTGTCGCTTATCCAGCTA
BoASP1596	A/G	2nd	CG	CATGCCATAGTAAGTTTTCAAATGTGACAAGCA	TCCCCAGAAGAAACACAAGAGTAGTAGGTTGTAAA
BoASP1597	T/C	2nd	GT	CCGGCAAAGGCACGGACTGT	TGGATGGTCTAGCTCACTCAGCTGGATT
BoASP1598	C/T	2nd	GT	GACTAGTTTCTTAGCCGAGTGACCTCTATCTTGC	GCAAGGACTCGGGCATAAAGCTTACCT
BoASP1599	C/T	2nd	TC	CTATTTTCCGTCATGTCTGTAAACCAAGAGTC	AGTGAAGGTACCTCACAACTCTTTCCAAAAGC
BoASP1600	C/T	2nd	TG	GGGATGATATCGTTTGGAAGGCCTTAGTC	TAGAACCCACATCGGGGTTACTTGCA
BoASP1601	A/G	2nd	AG	GGGAAGTACTACAATAAAGTCATGCGTAGA	GAACTCTCGGTGAGTTGTGGACTGGATC
BoASP1602	G/A	2nd	TA	TCCATAGCTTCAACCCAATCTTCTTCACTG	AGTGTAACACACGAAGAAGGCGTGTGTG
BoASP1603	A/G	2nd	AG	TGGTGGTCGGAATCGGCCGA	GTGATGAATGGAAAACGGCCTTTAAAACA
BoASP1604	A/G	2nd	AG	CTGGTCGAATCATTTATAAAACGCATACGA	TGACAATCCGCGTATCTGGCCTTAAA
BoASP1605	T/C	2nd	GA	CCTTCCTCCACGTCCCCTACCGT	GTTGGTGGATTCAAAAATTTCCTCGCTAAAT
BoASP1606	T/C	2nd	GA	AACGAGTTGTCCAAAGCAACAAAACAAAAGT	CTAACTTTGTCGTCTTTCATGTAGTTTGGGAGG
BoASP1607	T/C	2nd	CT	GCCGAGAGCCTCTTACCTTTACTTCTAGCACT	ACCTTACAAGCACAGGCGGTAGATTAGCTC
BoASP1608	C/T	2nd	CA	GAGGAGTCTGGTATGATCGAGTGCACC	CATTTTCATCAATATTGTGTCCACTGTCAACATAAC
BoASP1609	G/A	2nd	TG	GTTCTGCCCACCGGTTACCAACTG	AAAATATTGTGTTGTTGTGTTTGTTGTTATCCTCTT
BoASP1610	T/C	2nd	CT	GCAAGGAAGCTACGTCGCCGCT	CCTCATGTAAATCTTACCTCCCATCGCC
BoASP1611	T/C	2nd	CT	TGACTTCACCAGCTTCGACTACATCTTCTACACT	ACACACATACACCAATTGAGTATATACCAGGGGTT
BoASP1612	C/T	2nd	AT	GTTCCATTTGGCAATTCTATCCAACGAC	TTATTGGGAAATAGAGGTATTATTGATTTGGGGG
BoASP1613	C/T	2nd	TG	GAAGAAGCAGCAGATGATAGTAATGGAATCGTC	GTGGTGGACTAAAGGCAAAGGAGGGA
BoASP1614	T/C	2nd	GA	GAAGACATTCTGCCAAACGATGATCAGT	GCGATAAGATAGCTGCGATGAGAAGATGAA
BoASP1615	G/A	2nd	TC	AGCCAGTATCAAGTTGCCAAGATAAGCTCTG	GGAGCAAGTAGTGTTCTCTGACCCGTATAGAGTT
BoASP1616	T/C	2nd	GC	AATGGAAGCTCATCACAATGAGGATCGT	GTTTGCCTGACCAAGTCTTGAATGAGTTGT
BoASP1617	T/C	2nd	GC	GCACTGGAATGTAGCTATTGTTGGCAGGT	TTTGGCTCTCTTGTAACTGCATCTAGGGACTAG
BoASP1618	C/T	2nd	GT	GCTGTCCCGAGGAGGTTTGATGC	CGTCGCGATCGTGTTCCTGAAAA
BoASP1619	C/T	2nd	CG	GTAAAAGAAGCTTAGTGAAAGATTAGACTTTTGTCC	CTATCTCGGTTCCTCATTTACTCAACCCTTTG
BoASP1620	C/T	2nd	AT	GGAACTTCTTTCTGTTTGAAATTTTCTTATCCGAC	CAATGAGAACAATGAATAAATAAACAAAAAGACAAC
BoASP1621	C/T	2nd	GT	AAAGAAGCTGTGAAAGATTTAATTGATAGAGCAGC	CCGGTTTTATTTTAACCAGTCATGCGAGTT
BoASP1622	G/A	2nd	GC	CAGGATTCTATCACCTCTAATCCCGTGAGG	AGGAAATTCAGCCATCGGAATCGC
BoASP1623	C/T	2nd	TA	ACTTTTGCTTTGCGCAGAATTTCTTGTC	AAACTAAGGCACTTTGTTTGGCAAGTTTTATCTG
BoASP1624	A/G	2nd	GC	CAGGGAAGGGACGGCCTCGA	AAGAGAGCTAGTGACACAATACAAACAAACTTCACC
BoASP1625	G/A	2nd	AC	AACTCGCTCGTGCGACTGGTGAG	TCTTGTTTATATGTTCTCCATGAGACCGGAGA
BoASP1626	C/T	2nd	CG	TGTTATCACTTTTTAACACCTTGTTTGGATTCTTCC	CATCTTTCAACCGCAGAGCAGTATCCA
BoASP1627	G/A	2nd	CT	GCTGATCTGAGACCTTATCTTCCAAAAGATCG	AAATTGGAGGCTATCACGAGAGAACTAAACACAT
BoASP1628	C/T	2nd	CA	GCCATCAAGGTTATGAAAGGCCTAAAACC	GAGGCTGAGTCGATGGCCGAGATAC
BoASP1629	C/T	2nd	CG	AAGTTGCGTTTCTTGATATTCTGTTAGTACATTCC	TCAGTGTCCGGGTCGGGTTTAAAAA
BoASP1630	G/A	2nd	GA	AATGACGCTAACATGCTTCAGACAAGTTTAGG	TTTTCACACATGTTAAGAAAACACACTAGTAGATCA
BoASP1631	C/T	2nd	CG	AATACAATTCTACATTTCTAATACAAGGGTGTTTCC	GTTTTGTTGTGCTCATGTCTGAAACAGAGGT
BoASP1632	G/A	2nd	TG	GTCTATTAGGACATGGTAGTGATCTTAGTCACTGTG	GTAAACAACTTTCTCGATGAAACACTCGTACTGG
BoASP1633	C/T	2nd	CG	ACCGGCTTTAATTTGAACCATGCTCC	GAGTTGACAGATGGGTCAATACCAAACCTAAAAT
BoASP1634	G/A	2nd	AC	GCACACATCCATTTAGAACTCCAGAGCTAAGAG	ATTCGTGTCGTATCGACGTTTTGAGAAAGTT
BoASP1635	G/A	2nd	TA	GCTGAAGAACGGAGAAGAGACGAAGTG	TAGATCTCCCACACGCTCTCTACGTCTGA
BoASP1636	C/T	2nd	TA	GATTCGTCAAGGTGACCCCTTATCTCCTC	GAAGCATTCAGGTAATCCTAGATAGGATCCTTCAC
BoASP1637	T/C	2nd	CA	TAGGTGCTAGTCGGGTTCCTTCCAGT	TCAATTTCTAAAACAACATTGTTGCCAGGTACTC
BoASP1638	G/A	2nd	AT	CGCAGGACGCTTTGACCTACAAATG	AATGAATCAATGATTAGGAAGTTTAGTCAAAAATGT
BoASP1639	G/A	2nd	AG	CAGACCGTGTTGTGATCGACTTCGAG	ATATCCGACTTTCACTCACTTCCCTGCC
BoASP1640	C/T	2nd	AT	TATCTTGCCGTCACTCATCCTGACCAC	TATGAATCCAAAGAACCTCCTGAACGGTAGA
BoASP1641	G/A	2nd	AT	ATGGATGAAAAATCAGGGTCTTCAGGAGAG	GCTTATGAATCATTTTTCCTTTTTCCAGGTCAT
BoASP1642	G/A	2nd	AT	CCCTCATCTTCGTCCTGCTCCTCAG	GACTGTCGTCGTACGCGAGAAGGG
BoASP1643	G/A	2nd	TC	AAAGAAGTAGCAGAGAGGCAAAAACAGAGAAGTG	CAAGATACAGAAGTAAGTGGCCCCAAATATTGA
BoASP1644	C/T	2nd	AT	CCTAAGACTTGAAAACCTAGTTGAGTCGCAACAC	ACGAAATAGGGCCCAAATTGTTATGACG
BoASP1645	C/T	2nd	AT	AAGAGGCGTCGGGTCTTCACGAC	TCGCTCCCGATAAGAGCGACGA
BoASP1646	C/T	2nd	TG	TGAGCTTGATCACTTGCAGGTTCGTC	CATTTCAACCTTTTTAGTGTGATCTAAAAACGAGCT
BoASP1647	G/A	2nd	TC	AGCATTAACACCTATCCCTTGCAAACCTG	CCGCACTCAGGTAAGAATTTCGCAACT
BoASP1648	G/A	2nd	TG	CACGGGAAGAACATGTCGGCTG	CATGGCTAAGCTTTTCTCAAGCAGAGGAG
BoASP1649	C/T	2nd	AT	ATGTTAACAAAAACTGTGGTAAAGAGAAGGGAC	TATGGATTGCAAACTTGCTTGTTCTTCTTCA
BoASP1650	G/A	2nd	GC	TCATTGGTATCAGAGCTCAAGTTCCTTTAGAG	GCAAAGAGTTTGTTGATATCTCCAGTTTTTGTGTAA
BoASP1651	C/T	2nd	AT	GCCAAGATTCCGGAGAACAATGGGTAC	GGTTATGTTTGTCACGAGAGAAACCATTCTTAAAC
BoASP1652	C/T	2nd	TA	CCCACTCTATCCTCACCCAGCAAGTC	ACAACAACCACAAGCAGAGTGATAGCACC
BoASP1653	G/A	2nd	GA	TTTTTCCTTCTTTAAGGCATCCGTTATGAGG	CCGAGAGGCTGACGTGGCATG
BoASP1654	G/A	2nd	TG	ACCAAAAATAAATCAAAACGCCGCCTG	GTCAGCAGACCCCGGAGTGGG
BoASP1655	C/T	2nd	CG	TGTCTTTGGTCGACGGAGGTGACC	CCTTAGGGTAATTTGAGTGGTATCAAATTTGGC
BoASP1656	C/T	2nd	CA	CTCTGTGCCTCTCCTAAAACCGAAAC	AAAAATTCAAACAATCGATGCGGTAAACAAAT
BoASP1657	A/G	2nd	GC	CGTTGAACACGTTGGAGGCGGA	AAATGTCATCATTAATACCACGATCGTTGCTC
BoASP1658	G/A	2nd	AT	CCCTCATCTTCGTCCTGCTCCTCAG	GACTGTCGTCGTACGCGAGAAGGG
BoASP1659	C/T	2nd	AT	CGTGCTTCCCGTGTCAATGAGTACAC	CCCCCGAACCCGGACAGAAA
BoASP1660	A/G	2nd	TA	CGGATTTTTCGCAAATTGAAATCGGTA	TTTCTCCTCTTTCTCTTGCATGCTCTCTCTC
BoASP1661	A/G	2nd	TA	GTTTTTCTAAACGCTCTGACAGCCGCTA	GAGGCGGTGGGTGCGAAAGAG
BoASP1662	T/C	2nd	CT	CTATACTCCTGCCTACCAAATCCTTGAGGCT	CTCTATGGCCTCAGACAATCCACGCTTA
BoASP1663	T/C	2nd	GC	GAGTGTTAAGCTGTAGAGAGAGGAGCCTTGGT	GGTTATTAAACTTCCTCGCTAGAAAAAGAACCCAT
BoASP1664	G/A	2nd	TA	AGTGGTGAATATGAGTAAGCCTGTAGATCTTCCTG	TCCTCTAACTCAACCAAAGACTGATCCACTATCTC
BoASP1665	C/T	2nd	CG	CAAGGAGCTTCCCCAAGTCGTCTCC	ATATCGTTGGCCCAAAAGTGCATAAACTG
BoASP1666	G/A	2nd	TC	CTGCTCTTCCACTTCATATATCTGGTCCTCTG	GACGGCAAGGGCATGCGATAACT
BoASP1667	C/T	2nd	AC	ACCCCACTCGCATTTCTGGCTAGAC	TTGGTTCTGCGGGCATATTTTCGA
BoASP1668	G/A	2nd	TG	ACACCTGAGGACTTGGCTGCGTG	ACTACCATCAACTGTTTCCACCACGTCATT
BoASP1669	C/T	2nd	CG	ACTTTATCTTCAGGTAGCATGTCGTGAACTTCC	ATGGATCAGAAGTACAAGCGAAATAAATGTTGG
BoASP1670	G/A	2nd	AT	CGCAGACATTTGAGTGAGACCAGTGTGAG	ATGCGCTGCTAGCACTTCCCGA
BoASP1671	C/T	2nd	CA	TTTTTAGAAAATGGACCACTAAAATCGCAACC	TTGGTTGTTATGGAAAATATAGAAGATTTTGTGATT
BoASP1672	G/A	2nd	AT	GATTAATCGCGTCCTACACCTATCTCTCCAG	GATTTCTTTGATTATGGCCTCAGGGGG
BoASP1673	C/T	2nd	AT	CTCTTCCATTGCTTCCTGAAAACAGTCAC	ATCATTTCATATTGTATTCATTTCGTGCTTGCAT
BoASP1674	T/C	2nd	CG	ACACAAAGGAAAATTACGAGGCCGCT	TAATACTAGGTGAGTTACATTCACGATTGTCGGC
BoASP1675	G/A	2nd	AT	TGTAGAGGTGTAGAACCTGTTCGGGTATTTCAG	AAAAATAATTTGCTACTCACTTAAAATGCATGTC
BoASP1676	G/A	2nd	AG	TTGCCCACACGCGGCCATAG	GTCGCGACCGTTCGTAAGTTTAGAGGA
BoASP1677	C/T	2nd	GC	GCCACAATGCTCCGGCTTCTTAGC	GCCGTCGGCCATGAATGAGAAA
BoASP1678	G/A	2nd	CT	TCATTCCAAAAATTTACGGAGTATTATGAAGTTTCG	ATTTTAAGTTCTTTTTCATGGTATATGAGAATCGTT
BoASP1679	G/A	2nd	CT	GTGATAAAACCTTTGATTGTAGATTCAGGTGTCG	TACGAACCTCCTGTCCGTACCACTCG
BoASP1680	C/T	2nd	CG	GATTGTAAAATGACGAAAAAGGATTAGGTATTCTCC	TTTCGAGTCTGCACTTATATTCTATAACAGCTTGAT
BoASP1681	C/T	2nd	GC	GCTCGGAAAACGCCCTTCAGC	GAGGTCGAAATCGGATGTTTCTCTATCTATGAAC
BoASP1682	G/A	2nd	TC	TTACCATCTCATACCATTACCATAAAACACAACTG	ATCATCATAGTAACCATGAAACAAAATCAAATTAA
BoASP1683	G/A	2nd	CT	TTTACTTTTCAAAAACCTATGTTTTAAGCACCTTCG	GCCTATTGATCAACTTTTGAGTGGCCAAC
BoASP1684	G/A	2nd	GC	CAATTCTGAAGGCCGATTGTTGATGG	TGCATTATCCATGTGTACTTTCATGCTATGGATA
BoASP1685	C/T	2nd	TG	CCTTCATCTCCCACTCCTAAAGCTTGTGTC	TCGGTGTGGTTATTATCAAATGTAGTTGTAGATTCA
BoASP1686	T/C	2nd	GC	CACCTAACCCTAAACCCTACCTAACCCTAAACGT	GGGCTAGATGGGATTTAGAACGGTATAGGTAGG
