# Supplementary material for: An improved allele-specific PCR primer design method for SNP marker analysis and its application
Source: Plant Methods. 2012 Aug 24;8:34. doi: 10.1186/1746-4811-8-34 (PMC3495711; doi:10.1186/1746-4811-8-34)
Supplement: Additional file 2 — 385 primer pairs designed based on the SNPs betweenB. oleracealines 01-88 and 02-12 which are A/T SNP type with G and T base in the 3rdnucleotide. [file 1746-4811-8-34-S2.xls]

## Sheet: 分析
Primer Name of 1686 SNP primer pairs	SNP types	Mismatch site closest to 3'end (SNP site) of primers	Mismatch base pairs in mismatch sites	Forward primer(5'-3')	Reverse primer(5'-3')
Bo001	A/T	3rd	AC	CTACTATTGTTATCACCACATGGCTAACACATACCA	AAAAAGGAATCCGAAGATGAAGATGAATATATATGA
Bo002	A/T	3rd	AC	CGTTGCAGGCGACACTGACTTTCAA	AAAGACGCGAAACCACGACTTTTGC
Bo003	A/T	3rd	AC	CTAAAGGAAGAACTTCATTGATTGTACAATTTGCTA	AAATATAGTGGAGCTCCATTGTTTGTTTCATAGCTC
Bo004	A/T	3rd	AC	CTAAATGGAGTTTACATTGCATTACTTCTTTTTCTA	AAATCATTTGAGCAATAGGGGTATAACGGTCAT
Bo005	A/T	3rd	AC	CTAAAACCCAAATTTATATTGGGTTCAACCTGCTA	AAATCCATTAATTTTTGTTATTTTGTGTAGCATTGG
Bo006	A/T	3rd	AC	CTACACCATGGGATACCTATTTCTTGCCAA	AAATGACTGCCATGTGAAGACCACCAG
Bo007	A/T	3rd	CA	TGTTGCTTCAAGTGGCAAGAAGGATATA	AACACAATACTTGTCTGAGAAGAAAACAGATGCATT
Bo008	A/T	3rd	CA	CAGTACACGTGTTTCCCCACTATGAAAA	AACCAGAAGTTGAGGGAACAACAATCTGC
Bo009	A/T	3rd	AC	CTAAACTCTATTTCATGGTACATGGACATCATTCTA	AACGATTTTATTGAGGTTAGTCCACCAATTTAAAGA
Bo010	A/T	3rd	CA	AATAGCGAAATTAAAATAAGAAAACTATAGGGAAAA	AACTATAATAGTAAGGTTCGGTAGCTATTGCCGAGC
Bo011	A/T	3rd	CA	GCACGGCTGGGATTTGAAGCCTATA	AACTCCATGAAATGCACAACAATAAAATGAAAGTTA
Bo012	A/T	3rd	AC	CTACTTAAAAGCAAGAGAATTCACTATTGACCTCCA	AACTCGCCCGTTTGACAAGTTGGAC
Bo013	A/T	3rd	CA	CGGACCTGGCGCTTTCTCAAGA	AACTTCAGGAGGCTTATAAGGATGAGGAGGAATAT
Bo014	A/T	3rd	AC	CGTTGCGAGCTTTTTAAGGGAAGACCA	AACTTTCAATCTCACACTTGAACGGAGGAAG
Bo015	A/T	3rd	CA	ACTAATCCGTAAATAGGGTACAATTTAAGACACATA	AACTTTTGATTTTGTTTTTACCGCGGGAC
Bo016	A/T	3rd	AC	CTAAAGTTAGGAAGACTTTTTTTTTTTCATTTTCGA	AAGAAGCTGAGCCATACTAAACCGGCC
Bo017	A/T	3rd	CA	CTTGACCGCCAGTATTTCTTTGAACGTAGA	AATATCACAAAATGACAAGTTCAGCAATTCCTTG
Bo018	A/T	3rd	CA	ATGTTGACATGGACGACTAATAAATTTCAAAGTAAA	AATGAAACCAACGATAAGTCTTCTTTTTACCCG
Bo019	A/T	3rd	CA	ATTTGGTTTTTTGGTTTATATTTGGATTTAAGATA	AATTAAATGACACTTTTTGTACACAATCCATCCG
Bo020	A/T	3rd	AC	CGTTGTTGAGCAGGAGAGGCCGA	ACAACCAAAACAAATCTCCCTCACAGTAAATACC
Bo021	A/T	3rd	CA	CTTTCCCTGTTTCGTTTTTTTTTTTAATGTCTACA	ACAAGTAAGAAAGCAATGGAGATCGAAGCC
Bo022	A/T	3rd	CA	CCTGTGAACTGCTCTTCAAGCAAACA	ACACAACTTCAACTGCTAAAACGTCTGATACAAGAT
Bo023	A/T	3rd	AC	CGTTCGATGTTTCTTTCTTATTTTGGAATTGACTA	ACATCTTTCAAGAAAGAATTGGCGACTAATTAACC
Bo024	A/T	3rd	CA	GTTTAATTGTTTGAAGAGAAAGAAGTTTGTGAAAAA	ACATGATTTGGGTCATATTATTGGGCTAACAACT
Bo025	A/T	3rd	CA	GGACAGGTTTAAGAAAGTGAGGATTCAATAAAAAAA	ACATGTACAACTGGTTTAGACTTCAAAAATTTGGGT
Bo026	A/T	3rd	AC	CTAACGCCAAGAGTAGTCGTATGGTTCCA	ACCAAAGCGGTTCGATGATTACATCAACT
Bo027	A/T	3rd	CA	CGCATATTATGGGTAAAACAAAGCGGACA	ACCATGGTCTAATCCTTGACCTACAACATCCT
Bo028	A/T	3rd	AC	CGTTTTTCTGTTTTTCTCTCGATAGCTTTCCA	ACGAACTTGTGTGAATCTGAATGAAGAAGAAAAAT
Bo029	A/T	3rd	AC	CTAAAAAACTCGTCCCAAACATTCTATAAATACCTA	ACGTAAATTGCCAAAATGAATGAAATTCTGAAAT
Bo030	A/T	3rd	CA	AGTTAGGAACTCGTTGTTGATGCTCAGA	ACTCAACAGACCTATGGGTTCAAGAATCTGTTTT
Bo031	A/T	3rd	AC	CTAACGGAAAAGAAGTCAATGTATGATTTATCACAA	ACTGCTCGAATTCTTTCATTATTTCATTTAACTGGT
Bo032	A/T	3rd	CA	GTAGAAAAGAACAGTCGTCGATAATAATTAGCCAAA	ACTTAGCGACGCCGACACGCA
Bo033	A/T	3rd	AC	CGTTTGATAATTGCAAAGAAAGAGTGACTCCA	ACTTGATTGCCCATGTACTAATTTAGAGCTACTTGG
Bo034	A/T	3rd	CA	CAAGTTCTTCGTCATTCTAATCAAACCAAGA	ACTTTCTTGTGAATGAGATATGTGAGCTTGTTCAAT
Bo035	A/T	3rd	AC	CTAAACATATATCAATGGATCATGTTCCTAATTCAA	AGAAACGAGGATTCATGTTTACGCTCTCTAGATC
Bo036	A/T	3rd	CA	TGACTATGTAGTTTCTCAGCCAGCCAAAA	AGAAATTATTGGTCCTGCCATCTATGACTGATATG
Bo037	A/T	3rd	CA	TTTTAAGCCGAGCGCTATAAACATTGTAAAAAAA	AGAATATCATCAGTGAAGTAAAACAGTCAACGCCT
Bo038	A/T	3rd	CA	GCAGAAGAGTCTTTGACCTTTTTGGAACTAGAAA	AGACACCATCGAGTTTCATCTGGAAATCAC
Bo039	A/T	3rd	CA	GAAACGATACGTCTTAACAGGAATACGTGACAGA	AGACAGCATCGTGAGAAAATAAAACTATCTTGCA
Bo040	A/T	3rd	AC	CTACAAGCCACACATTGTAGATCAAAATCAAATCTA	AGACCGAGTTAAAGATGCTTCTGAAACTAAGCAC
Bo041	A/T	3rd	CA	GGTAAATCTGAAACCCATGTTGAAGAGTTTAAAAAA	AGACTGGGCCATGTTCGTCCTCCT
Bo042	A/T	3rd	CA	AAGTGTCTCTCCTTATGTAAGATTCTTTACTGAAAA	AGAGAAAAATGACACGGGTCTTGTCCG
Bo043	A/T	3rd	CA	ATTTAGATACATTTTTGAAGCGCAAATACTACAAA	AGAGAGAAAGGTGTGTGTGTTTTGAGTTTCTTTG
Bo044	A/T	3rd	CA	ATTTTATGACCGACTGAAGCCCAGAAACA	AGATGAATATCACAGCTTAGCAATCTATAGTTGGGG
Bo045	A/T	3rd	AC	CTACTCAGTTCAACAAGAGAGGTAGAAAAAGGCAA	AGCAGCGAAAGAGGAAGCTACAAAAA
Bo046	A/T	3rd	CA	CAATGTCACAGCTGACTCCCTTGCAAA	AGCATGTTACTTATCTTAGAAAGCATTGATCCATT
Bo047	A/T	3rd	AC	CTACCCTCTTTGGAGCAGGCCGA	AGCGCAGGCCACGAGGTTGTT
Bo048	A/T	3rd	AC	CGTTTTTTATGTTCGAGTCAGTCTTTATGTTCCA	AGCTAAAAATGAACTAGCCACTCAGGATCAGC
Bo049	A/T	3rd	AC	CGTTGTTCAAGTCGATCCAGTTTTCGA	AGCTCACAACGTTCTCGCTTCTGAAAATATC
Bo050	A/T	3rd	AC	CTAAACCTAACCATGTCTCCATATCTTAATAATCAA	AGGATCTGAGAGTCTGTGAGTATCGAGATGTCAT
Bo051	A/T	3rd	AC	CTAACCACGAGGTTCTAATGGAATCAGTTTTTCTA	AGTCTCCTGTTACAATCTGTATCATTACCAGCGA
Bo052	A/T	3rd	AC	CTAATGGAAAAGTGACATCAATGAAATGAACCA	AGTGGGTTTCTTAGTGCGTGGGCC
Bo053	A/T	3rd	AC	CTAAATAACCGGAAGACCGGTTCTCTTCCTA	AGTTAAAGAGGTGGAGTTTTGGGGTAGGGTT
Bo054	A/T	3rd	CA	GGGACCGTACAAGATCCTGGAAAAGA	AGTTTGTCAAACCACTTTGGAAATTCAGCTTT
Bo055	A/T	3rd	AC	CGTTTCAAACATCAAAGTTTAGAGTTTTGGATACTA	ATCATAACATCACCCAAGGCGTCTTTGA
Bo056	A/T	3rd	CA	GCAAGTAAGGATAGTAGTGAAGCTCGAATGATGATA	ATGACGGGATCGGAGTGAGAACACTCT
Bo057	A/T	3rd	CA	GATAACCGACTACACCACGAAACCTTTTTACA	ATGCGAAGCATATATAAGAATGTGACTGAAATTGAA
Bo058	A/T	3rd	AC	CTAAATGCAAAATAAGTAAACAAAAATGTGAAGCAA	ATTAAATGGATCATCATACTCGCCTCCTCTGT
Bo059	A/T	3rd	AC	CTAAATCGAGAATCCGTAGTCAGCATCGA	ATTATCCCGTCCGCCTATCACTTCCA
Bo060	A/T	3rd	AC	CGTTCTGTTCTTGGTTAGGATCGTGTCAA	ATTCTCCGTTTATCGGCTTTGCGTATCTT
Bo061	A/T	3rd	CA	CAATCCCTCCCATTGGTTGGAATTAGA	ATTTCTGATTATGAGGGATGGAGATGACGAA
Bo062	A/T	3rd	CA	CACAAAGCATAAAATCTATGGTTAGATAAGATAACA	CAAAAGATGCAATGAGTCGATCTGGAAGA
Bo063	A/T	3rd	CA	AAAAAAATGCAAAACAGTATAGAAAGAGAGATGAAA	CAAAAGCTTGAGCTCAGTGTTTCTTGGAAG
Bo064	A/T	3rd	AC	CTAATTTCCCAGAGGTCCCGGTCAA	CAAACCGTCTCTAGAGGAGTATATAAGGATGTCGAG
Bo065	A/T	3rd	AC	CGTTGTACAATGAGCATATCAGGAAAATGCAA	CAAAGAAGATACCATGAGTCACCGATTTTCAG
Bo066	A/T	3rd	CA	GCCGTACTGCGCAAGCAATGGATA	CAAGTTCATAACGTGATCGCTTTGGTTATTGT
Bo067	A/T	3rd	CA	GGTAACCTGTGAAAGGGGTCAATACACATTAAA	CAATGGAGTCGACTACACTCTTCCCATCA
Bo068	A/T	3rd	CA	TCCTCTAGTAGCTAGTTTAGAGTTCCTATCCTAACA	CAATGGTCCAACCCTTTGATATTCCTAAGGT
Bo069	A/T	3rd	CA	AAGAGTTTTGTTCAGATTTTTACAGAGAGAGATACA	CACTCCACTTGTTATGAACCACACGGAGTATATT
Bo070	A/T	3rd	CA	TGCTTTTTCAAAAACGTCCCTCTTATAAA	CAGTTTGAGTAGGAGTGAAAGGACTTTGAAGGAT
Bo071	A/T	3rd	AC	CGTTTGGACCTATCTTCTGCTAGCTAAACCA	CATATTGATCACATGAGTAGCTGTCGAGATGG
Bo072	A/T	3rd	CA	CAAGTCTTGAGAGAAAGTGATCTCATCAAACA	CATTGATCCGCTCACGCTCAAACAT
Bo073	A/T	3rd	AC	CTACGTCACACGCGTGTTAGATCACTCAA	CCAAAACTATTGACGCTTTGCGTTAGTATCCT
Bo074	A/T	3rd	AC	CTACTTTATAACCAAAACATAAGTAAAATCGACCCA	CCAAACATGATCTCAATTCTTAATATGTATCCAAAA
Bo075	A/T	3rd	AC	CGTTCTATTTGGGTTTATGGTTTATATTTAGGTCTA	CCACGTCACATGTTCATGACCACATACATA
Bo076	A/T	3rd	AC	CTAACCAAACTAACCAAAATCCGAATCATTTTTCTA	CCAGGGCTAACGGCATGGCA
Bo077	A/T	3rd	CA	CTCAAACGTGGTAGACCTATTGGTCAAAAAAAA	CCCTACAATTATACCCGAAAATCCAAACCC
Bo078	A/T	3rd	CA	GCAGCAGCAAGTTTTGCCTTTCTCAGA	CCCTCAAACCGGGTCCTTCTCAAA
Bo079	A/T	3rd	CA	AACTAATAAACGGGTTCAAACCTTGCTCAAAAA	CCGATTCCGGTTGCTCTCTCAGG
Bo080	A/T	3rd	CA	CGACAGAATACAACAGAAGGCAGCGAGA	CCGGGTTGCGCAAGAGTCTCC
Bo081	A/T	3rd	AC	CTACTTGTTTTACGAAAAATCTACTCATGGCTCCA	CCGTTTATCCGACTCATTTTAACAGTATTTTAAATC
Bo082	A/T	3rd	CA	TGGGAAGCTATCCCTCATTGATCTCACA	CCTCTTCATTCACTTCACATCCCTTCACA
Bo083	A/T	3rd	CA	CATCGCTGTCCGAACATTCCACA	CGAAGATCGATGTTAGGATGATCTGAGGACT
Bo084	A/T	3rd	CA	GCGATTTTGTCTTCACGGTGGATTTTAAA	CGACTTAATCTCACAACTTGCAAAGTTTTAGAAGC
Bo085	A/T	3rd	AC	CTACGTTTGTATTAATGTTCATTAAACTCTTTTCGA	CGATTTTATAGTGGTTAGTCCACCAATTTAGGGAG
Bo086	A/T	3rd	AC	CGTTTAACTAATCCCCAGGAACAACAAGTCAA	CGCCGATGAGTCTGTGATCTCGTAGTC
Bo087	A/T	3rd	CA	TCACACCTCTGTCAGGGCCAGA	CGTGACACTCGATTCAATTTCAAACCATC
Bo088	A/T	3rd	CA	GTAACTGACAAAACACCATATGAATTATGGAAAAGA	CGTTTGTCTCAGTTTCTGAGTTCTTGTCATTGT
Bo089	A/T	3rd	CA	AACTCAATCGCGGGGTCAGTTGAAA	CTAACCCAAGAGCAAACGTCACGCA
Bo090	A/T	3rd	AC	CTAATTTACAAGAGCTTGTGGTCCATCTAACCAA	CTCAAGCTCATCCTCTTCCAGTGCACTATC
Bo091	A/T	3rd	AC	CGTTGAAAGTAGCTGCCACGCCA	CTGATACGGTGAAATTTTCAAAAGAAAGAAAGTGTT
Bo092	A/T	3rd	CA	CAAAGAGATTCTGGAGTGATGCTGTGATTACTACA	CTTAGACTCGTAGCTCTATCAGATGGTCGTGAAA
Bo093	A/T	3rd	AC	CTAAAAACAAACCCGGTTTCCATGTTCAA	CTTCAGTAACGGTGCTGAGGCACAAAA
Bo094	A/T	3rd	AC	CTACATATATATGCGTGAGAAGTACAGAAAACTCCA	CTTCTAGGGAGAATCTCTTATCGAATATAAAAGACG
Bo095	A/T	3rd	CA	TGGCAGGGCGATGTAGGATGGATA	CTTGCGGCTTCCCACGACTTAAGAAT
Bo096	A/T	3rd	CA	GAAATGCTTTGCTTGGATTCATCATCTATA	CTTGTCCGTTTTAGGAATGACAAAGGAGATTC
Bo097	A/T	3rd	CA	TCGGAAACCTCTCTGCCCAGCTAGAATA	CTTTATAATACTTCCTAAATCGGTGGAATAACCCCT
Bo098	A/T	3rd	CA	TTAAATTTTTCTTTTGTTCTATTTCCGTATTTCATA	CTTTTCAGTTTCTTTTCTTCAAAGTCTCTGTGTCTT
Bo099	A/T	3rd	CA	ACAGAGAAGATTGGATCAAAGGAAAATGATA	GAAAGTTTAGCATCCGTCAACTTGACCCTAAC
Bo100	A/T	3rd	CA	AGGTTGTGGTGAAGGAGGTGTTGAAAGA	GAACTTGCATGATAATCTTAAACGGCTCAAAAA
Bo101	A/T	3rd	CA	TCTATGTTGGCTAGATTACCAACAAGAGATCAAA	GAAGAGACACATTTCTAAAGATACGAGCATTACGC
Bo102	A/T	3rd	AC	CGTTGAGACGCAGAACATAATCTTCCCA	GAAGATAGAAGATCTTGTGCTCATGGCAGATTT
Bo103	A/T	3rd	CA	TTAATCGTAATGTGTATATGCTCAGAAAACGTTAAA	GAAGATGGCTACAGGTGAATCCCAGAAGAT
Bo104	A/T	3rd	CA	CTCTGCTGATTTACGTGAAAAACGACTACAAAA	GAAGTCTCTGGGTTTCGGGTCGGATA
Bo105	A/T	3rd	CA	TGACCCAACAATCCCCCACATAAA	GAATAGTTCAGGGCCACAATGAACATAATAGAGAA
Bo106	A/T	3rd	AC	CTAAATTTTTAAAATCAAAACTTTATATTGCAACCA	GAATGAAATAAGGAGTTCATTCAGAGAGCTTGATCT
Bo107	A/T	3rd	CA	CCCCGGAGGTGACCGAGAAAA	GAGATTATTTCACTTGTTAATCACTCCCACCACAT
Bo108	A/T	3rd	AC	CGTTTCGGTGTGGTTTTAGTTTGACCAA	GAGGGAAATCAGAATCTAGTAATAGTTAAATCACGA
Bo109	A/T	3rd	CA	AACTCCATTCCAGTGCTCTTTGATAGGATTACA	GCAAAGAGGATACTGGGTATGGAGATTGTTAGAG
Bo110	A/T	3rd	AC	CTAATCTCATTTCCATCCACTGAATCATTACTGCTA	GCACATTTAACACCTAAACACAACACAACACCT
Bo111	A/T	3rd	AC	CTACAAACTGGAACTAGTTGCTATTGCTTTCCCTA	GCACCCACTTCCTCATAATCTTTCTCCAGT
Bo112	A/T	3rd	AC	CGTTGTCATCCACACTTAGAGATAGAAAGATCGA	GCACTTGTACAGGTGTAGGTTATTTCTAGAGCTGTG
Bo113	A/T	3rd	AC	CTACGTAATTTTCCACCAATTGAAACTAAAATACAA	GCAGTATAAATGAGAATTTTTGGAGACATGAATAGC
Bo114	A/T	3rd	AC	CGTTTCTTGCCTTTGTTAAGCGGTTTCTA	GCGAGAATACGGGTGCGGTTGA
Bo115	A/T	3rd	CA	TTAATTCTGAATATGAAAATCCAAAAGAGAACTAAA	GCTTTCAGAGTTTGTCCAATTTCACAGCA
Bo116	A/T	3rd	CA	GATATAGAGACTTCCAAGTACCTATAACCCAATACA	GGAACCAGTTGACTTAAGCGCAGCTGTA
Bo117	A/T	3rd	CA	ACATAAGGACTGACACATAAATAAAGACATAGAATA	GGAAGTAACCAGCGACAGTCAGCAGC
Bo118	A/T	3rd	CA	CAATAACCCCACACTGAAAGGTTTGTTGTAGA	GGAGTGACAAAGATGGAGCGAACCTTAGAT
Bo119	A/T	3rd	CA	ACACCAACACTAAACTTTTCCATTAGTAAATCTAAA	GGATATTTTCTCTTCCTTTTCATGCTTGACATTTAA
Bo120	A/T	3rd	AC	CGTTCCGTGCCATCGTGTTTAGTCAA	GGATGGAGCAGCTCTTACGTCGTCC
Bo121	A/T	3rd	CA	TTCATTTTTTCTCTAGGCTTCTTACTCCTCCTAGA	GGATGGGCGAGTCAGTGAGCTACTTCTAG
Bo122	A/T	3rd	CA	TTGTCTCCTTATTTGTTTATTATGTGTACTGAGACA	GGCAACCCTAAATAAAATCACATTCCTCCTAGA
Bo123	A/T	3rd	CA	TTATAATGCATTTTTTGCTAGAAGATGTCCCATAAA	GGGCATAAGACTTTGTAAAGACTTCGTGGG
Bo124	A/T	3rd	CA	CAGCGTGTGGTGGACCGTAACA	GGGTTGGGAAGAGCTGGTCGTATCA
Bo125	A/T	3rd	AC	CTACGACCAAGTAGTTTCCTCGTGAGGCTA	GGTATTGTGGAAAGGGAAAGGAAATGTGTTT
Bo126	A/T	3rd	AC	CTAATGTTTTTGGTGAGATGCAAAGCGA	GGTGCACATGTATGTTTACCGACATACTTTTTG
Bo127	A/T	3rd	CA	AGAGTGATTTGAGGGCAGGGAAAA	GTATCCCAACGAAGAAGCAGTCAGTGGTT
Bo128	A/T	3rd	AC	CGTTTATCAGGCGACTTTTCTTCTTTCCA	GTCATTTAGGCGGTCTAGGCGGAGAA
Bo129	A/T	3rd	AC	CGTTGCAGGAGATGTTTGTGCCCTA	GTCCATTCTTCAGCAGGACTCTCTGTATCATTT
Bo130	A/T	3rd	AC	CGTTGAGTAACCATTCAGAGAAGATCACCA	GTGTGACAATCTTTGACAAGAAATGCAAACC
Bo131	A/T	3rd	AC	CTACTAATTTATTTGCACGATACATCTCATCTCCTA	GTTCGAGCTAGCCTTCTTTGAACGTATATACTCG
Bo132	A/T	3rd	CA	TTTCGATACTGTTAGATGGGAGTTTCTTTTCACA	TAACACACCAAGAATGGGCTGGATTGA
Bo133	A/T	3rd	AC	CGTTCCCATCCATCTCACTACACCACCTA	TAACACCGACTAAAGTATTGTGGCCATTCG
Bo134	A/T	3rd	CA	GTCTTCGTCAGTAGGTTCGGACAGACTACA	TAACCTCAACACCGCAGCGTTCG
Bo135	A/T	3rd	AC	CTAAAAGTCTTCACTGGCAGAGCAAAAAAGCTA	TAAGCGAAACGACGACGTTTAGAGTTTACTATTTG
Bo136	A/T	3rd	CA	GCAAGGAGTGTCCATTCGTATCTTAACA	TAAGTCTGGTCCTGTCGCAGCAAGATAAATAA
Bo137	A/T	3rd	AC	CGTTGTTGCCTTCACTTGAATCATCCA	TACGGCTCTAATTTAAAGGTACAAAGAGATCCCAG
Bo138	A/T	3rd	AC	CGTTTAATATTGAAACAAAGCATGAGAAAGAGACTA	TAGATCCAAATCCGTACATTAGAAGGCCAAAG
Bo139	A/T	3rd	CA	CGCGTGGGCCGCATAGCCTATA	TAGATGCTAAGTTCTTTTCTCTGTCTCTCCCTTTTG
Bo140	A/T	3rd	AC	CTACTACCGGGTTGGGATTGGACGA	TAGATTCCAACAAATCCAAGGCCATAACG
Bo141	A/T	3rd	CA	AACCTGATTGAGAAAAAGCAGAGGTCTGTAACA	TAGCTTCCTGATGGCGTGCGCT
Bo142	A/T	3rd	CA	CCAGAGCTTGACAATTGCAACAACA	TAGTAGAAGAAGCAGACCGCTTGCTGGA
Bo143	A/T	3rd	AC	CTAAATTCACATCAACATATAAGTCAAGATGCACAA	TATTTGCAGCATCCTATGTAATTAGGTTTGGTCA
Bo144	A/T	3rd	AC	CGTTTTGGTCTGTCGCAATTTATGTCCA	TCAAAAGGATGAATGTAGAGCTAGGAGAAGTCG
Bo145	A/T	3rd	AC	CGTTTAACTTTAGTTATTGATGACTTGTTTGTTCAA	TCAAACTTTTACATTTAAATTGTCCAACTTCGTAAA
Bo146	A/T	3rd	CA	AAAGCTTCTCTTTTTTTGATCTGGAGTTAGTCAATA	TCAAATAGTCTCTCTCTCTCTCTGTGTCTTCCTCTG
Bo147	A/T	3rd	AC	CTAACGAGAATTGCGTTACGTGGTCGA	TCAATCATCCTCTGTTTCTTTTGATCAAAGTGTT
Bo148	A/T	3rd	AC	CGTTGTCTACGATACTCAGACCTCCCCA	TCACTATCAATCCTCGGCATCGCC
Bo149	A/T	3rd	AC	CTACATCTCTGGCATATCCCTGATCACCA	TCAGAGACCCAAATGGCTACGCAAAG
Bo150	A/T	3rd	CA	TCGAAAGCGTCAAGTGGAATCAGATA	TCAGAGCGGCCTTGACCGGAT
Bo151	A/T	3rd	AC	TGCCCAGTGTACATATTCCGTCCCA	TCAGGATAGGACAAACCTTTTACTCTGTATTGATGA
Bo152	A/T	3rd	AC	CTACGGTTTTAGAGAGCCTAACGCCCAA	TCAGTGACTGAGCATTTTTCCTCAAATCG
Bo153	A/T	3rd	CA	GCTTCTAGTAAGTTCCCATGATGGTTTCCATAAA	TCATTGTTGTCAGAACAAACAAAGTTCGTTATTG
Bo154	A/T	3rd	AC	CGTTGTGAGAGCTTTTCTTGATGCTTAGGACTA	TCCACACATTCAACAAGTTATTTTATCATTGGGT
Bo155	A/T	3rd	CA	CGCATATGTTTCCTTCCTGGCTTAGA	TCCAGTGAGGCAGCAAGAGCTCG
Bo156	A/T	3rd	AC	CGTTTTTGATTGCTTGTCGTGCCA	TCCGAAGAACCGATTTCATTTATGTTTTAGTTACA
Bo157	A/T	3rd	CA	TGGAGAAAATATTTGATTCTCTCCGATCATA	TCCTCCTCGGAGCTTGACTGTAGGAAA
Bo158	A/T	3rd	AC	CTACCATGTGAGCTACATCCTGTTTCACGA	TCTAATCAAAACTGAAACGTAAATTATGTTGCGAAA
Bo159	A/T	3rd	AC	CTACTAATATTCTGGATGCTTGTATCAACTCCTCGA	TCTCCCTTTTCTTTCGTCTTCTTATTCTTCGAC
Bo160	A/T	3rd	AC	CTAAAACATCTATGATATATCCGCTTACGTCACGA	TCTCTCCGGGGACACTGGGGA
Bo161	A/T	3rd	AC	CGTTGAGGTCGTACTTTTGATCGACGA	TCTGGAGATGCATTCAGCTGGTTCAGT
Bo162	A/T	3rd	CA	GTAGTTCCTAAGAAATGTGGGATTATTGTGGTTACA	TGAAAATAGACATCATGCAACGCTGGAA
Bo163	A/T	3rd	AC	CTAAAAACATAAGGAATGCATTAAAGAGAAACACAA	TGAAATGACGAATGTTGTAAGTCTGAAAAAGAAAA
Bo164	A/T	3rd	AC	CTACGTGAGCAATAACTTAACTGAAATAATAAGCAA	TGAACTTGAGTTTCAAAAATTACACATGCAATG
Bo165	A/T	3rd	AC	CTAACACAACTGAGAGAACTGTAAGCATCCGA	TGAAGAGAATCAGGAATTGTGAGATTCAGCTTAG
Bo166	A/T	3rd	CA	AGTGGAGGACATAACATCAGGTCCTATGTGATTATA	TGAATTAAATTGAAGACAAAATAAACCAAAGAAGAA
Bo167	A/T	3rd	AC	CTAAACCCTAATTATGAACTTATAACTGGCAGACTA	TGAATTGAAGAAGATGAACTCGCCGTCTATACTA
Bo168	A/T	3rd	AC	CGTTCCGCTATATGTCGTCTCTAACTTTATCCA	TGATGCGGATGTGCATGGGC
Bo169	A/T	3rd	CA	GATTTACTCCTTCTTCAGCTCAATCGAAA	TGCAGAATCAAACCGATCCCGC
Bo170	A/T	3rd	CA	GAGCAAGATGGGCATCTCTCCAGACA	TGCCATCCACTGCTCTTCCTGACA
Bo171	A/T	3rd	CA	TGCTTGTGTTTCCGAGTTGCTCACA	TGGGAGATTCAGGTATAAATTGGTTAGCCG
Bo172	A/T	3rd	AC	CTACTCCTATCAAGCGACAGATGCCGA	TGGTCTAAGATATTACTTCTCCAGGCTGTTTGTTCT
Bo173	A/T	3rd	CA	CATCTATATTTGGTAACTGCACTCTGCAAGA	TGGTGTCGACCGGCACCAAAC
Bo174	A/T	3rd	CA	GACAATTCATCCAAAACACTTATCAAATAAAAAACA	TGGTTTGGGTCAAAAGCTTAAGTTATGATGTG
Bo175	A/T	3rd	CA	GCGCTTGACGACACCGACAAAAA	TGTCTCTCGCTTTATTATTCCCGTTTTGCT
Bo176	A/T	3rd	CA	CAACCCTTTGTGAACAAACAAAAAAACCAAA	TGTTTACTATACACAGAAATAAAACACTTGGGTAAA
Bo177	A/T	3rd	AC	CTAATGACGGTTCTTCCGACATGGATTCTA	TTAATTATCCTGGTTCTGCTGCTAATTTTGTCG
Bo178	A/T	3rd	AC	CTAAATCGCTTATGAGACCGGATGTCTCAA	TTCGATTATTTGAAATCTGTTAGGTGGCCTATTTT
Bo179	A/T	3rd	CA	AAAATCCGAGATCCTTGACGGGAACA	TTCGCCACTGCTAAGGTCACTGAATAAGATAA
Bo180	A/T	3rd	AC	CTAACCAACTGAGCTAATAGGCCTTCACAATTCTA	TTCTCACGAAGAATTATTTCTATCATATGATCGCTG
Bo181	A/T	3rd	CA	GAAACAGGTATCGCTCCGGTGAATA	TTCTTGCCCTTGACCACAACAACCTC
Bo182	A/T	3rd	AC	CGTTGACTTGTGGTCCTTCTTGCGA	TTGATTATTCAAGCCAATGTCTACTTTGTTCCC
Bo183	A/T	3rd	CA	TGAAATGGAATCGATACATTCCATTTACTCATAAA	TTGCTCTAACAATAGCATTAAACTTTTGTCTCTTTC
Bo184	A/T	3rd	CA	ACATGAGGATAAAGTAAAAGAGTAACCAGTAGAAAA	TTGCTTGTTATCTGGGCTTGGCAGTTAA
Bo185	A/T	3rd	AC	CTAAACCTAAGGCTTATAGTGTACCCAAAAGTTCAA	TTGTTATGTAACTTTTTGTAGCAACGGAGGAGTG
Bo186	A/T	3rd	CA	AATTTCAGGAAGAATTTATGTAGTTTCAAGAAAACA	TTTCATAAGTAAATTCACGAGCCAACCAAACATA
Bo187	A/T	3rd	AC	CTACTTCATATTTTCTTTTCTTTCCTTTTTTCTCCA	TTTCATCACCGAAAGGAGGATTTGACAA
Bo188	A/T	3rd	CA	AAAAAAAAATGCGAGCTTTTTTTTCAAGGAAA	TTTCCCGTAAATCCCCTATATAAAAATATATAAAAA
Bo189	A/T	3rd	CA	CCTTCCAGCTGGGTTGGTGAAA	TTTGCTTAGATTAAGAAAGCTTGTGTATTCTTGGTG
Bo190	A/T	3rd	CA	GCTTTGAAACTACTAGATCACATAACGAAGAAAAA	TTTTCTTTCATCTATTTGATTTTTGAGCCTTTGG
Bo191	A/T	3rd	AC	TGCATTAGGCCTTGACTCTACGATTCCA	TCTTTGATCTTATCAAGGCAACGGCATTT
Bo192	A/T	3rd	AC	CGTTCTTAAAGAAGTCACCATTCATGAAAAACAA	TTTTGTTCTTGACTTTGAATATTGACCAAAGAACTG
Bo193	A/T	3rd	AC	CGTTCGGATTCGGTTCGGACCA
Bo194	T/A	3rd	AC	CTAAACAGTCAAAAACCCTACAGTTTTCCTCAACAT	CAAAAACCAAAACCAGAAATAGTACCATAAACCAAA
Bo195	T/A	3rd	AC	CTAAAGCTATTTTTGAACTTCTAAACCAATTTTCTT	ATATCAGACATTGTTGCATCTCCAAACAGGA
Bo196	T/A	3rd	CA	CATCTTGAGAACAATTTGTAACAGCCATCAGTAGT	CTCATCTCAAAACTTTTGGTTGTTTGTGTTACCTAA
Bo197	T/A	3rd	CA	CATCAGTGGAGTTGTATGTTATCTCCTTCCAAGT	ACGCTGTAGAGGAACCAATGGAAACAAGTAA
Bo198	T/A	3rd	CA	CATCAAATTAAGGCTGAGATTTTTAACCAAACAGT	CTTCAGCAAAGTACTAAAGTTGCATCCGTTTTC
Bo199	T/A	3rd	CA	CATCATCGGCTTCCTTAGTCCACGAAAT	GTACCACGTTGGAGGACCACTTGATACATC
Bo200	T/A	3rd	AC	CTAAATAAAAGATAGGAAATGCAAATCACTTCGCTT	TAGAACTCGTCTTCAGGAGCTCACTCTAGTTGTTT
Bo201	T/A	3rd	CA	CATCTTTAATCGATGATATGTAACCATTCGAAAAAT	TTCAAGCACAGAACAAACTCTCGTGTTTAGC
Bo202	T/A	3rd	CA	CATAGTATCTCCGTCGAATGTGTTCCCAGTAATT	AGGTTCGACGTCGTACGATCTCTCCATAC
Bo203	T/A	3rd	CA	CATAGGTGTCACAAAGCTTGGATTAGCTTCATT	ATTCATTACTCGTTCAAGGCAAGTCAAATATCAAG
Bo204	T/A	3rd	CA	CATTAGTCCACATTCTCTGGATGTCACCTATATATT	GAGAAATCTATTTTGGTTAAGATTCGATAAATGAAA
Bo205	T/A	3rd	CA	CATTGATTTCCAATTATTCACCCTAGGCCTAACT	TAACGACTTGGTAGCTTTTGTAGTGAAGTTATGGG
Bo206	T/A	3rd	AC	CGTTGCATCTTTCTATTGGAGTGGCGT	CTTGTCTCTCTTTAAACTAGGCTTCCTAAAGCCCT
Bo207	T/A	3rd	AC	CTAAATAGGTGGAATAACCACTGTAGAATCGCCT	TGAACGATGCTCATACACTATAAAAGAGAGTTTAGC
Bo208	T/A	3rd	AC	CTAAATTTAGTTAATTGGGTTTCTCAAAGTTGACAT	CTGCACCTTCCCATCCCATCCA
Bo209	T/A	3rd	CA	CATATGGGTTTCAATAAAACCGAACTGAAAGACT	CATTGAAATCATAAAACGACATTAATTTTGAAACGA
Bo210	T/A	3rd	CA	CATTCCTCTTAACCTGCAACACAGACCAAT	CCGTCTATGACCTTTGCCTTGGACCT
Bo211	T/A	3rd	AC	CGTTCTTTGACGAAATCATTACGTGCTCTT	TCTCCTCTTTATGTTCAACCATTGCACCTAGTT
Bo212	T/A	3rd	CA	CATGGTAAATCCAGCAACAAAGGTTTTGACT	TTAAGTTTGAGTTTTGGCGTTTCGATCTGA
Bo213	T/A	3rd	CA	CATTCTCCCAAACATATGTATGATACAAGCACTATT	TGTCTTGTAGTGTAATTTGAATGTTTGAAAGTGTCT
Bo214	T/A	3rd	CA	CATCATTGCAAGATGCGGTTGACTACATT	TGTCTACACCAACCTGAACACAAAGTTTGAAA
Bo215	T/A	3rd	CA	CATGAGGAGAAACTTGACGACTGTAGCAAAT	TGCAACCTGTGGTATATAGTCTCTCCTCTTCAAAT
Bo216	T/A	3rd	CA	CATGTAAATTGGCCTTCATCGGACACAAT	AGTACGACGATGGAGACTGAGAAGACGGT
Bo217	T/A	3rd	CA	CATCTTCAACTGGAGCAATCTGCTTGACTACT	TGGGTCATTGCCACAACTCCCTTTAA
Bo218	T/A	3rd	CA	CATGAACGTTTTGATCTGTGCGCTAGACT	TGGTGAAAGTTTTACGAATGTGTAGTTAGGATCAAA
Bo219	T/A	3rd	CA	CATGTCCCCAAGCTGAGACCGAAT	TATTACATGGTTCTGATTGATGCGTCCATG
Bo220	T/A	3rd	AC	CGTTGCTTTGTTTAGTGCACGGCAT	TTTTGGTGGAGTGTAGAGAGTTGGTGGC
Bo221	T/A	3rd	CA	CATGAGCCTTCAAAGCCATGTGTGAAT	AACTCCTATCGGTGCCCGGTTGTC
Bo222	T/A	3rd	CA	CATTCTTGGCTTATCCTCTTCTTCTTTGATTGACT	ATCGAACTACCATGTTTGGACGCAATCTT
Bo223	T/A	3rd	AC	CTAAACCACCTAAATAAATTCTCGGCACTTAACCTT	GATAATTGCGTGGAAGTAGGAAACGTATTTGAA
Bo224	T/A	3rd	CA	CATGAGGCATGTTCGCTGTACTTCTCTCTAAT	AGTAAATCAGTTTTTGACTTCTTTCACTGGTTGTGA
Bo225	T/A	3rd	CA	CATGAAGGTGACCACCACACCGACT	GCCTAAGAATCATTTCATAATACCCAATCTCCTTTT
Bo226	T/A	3rd	CA	CATGGTAATAAAACTTTTCAGTTTTGTCCGAATAAT	ACGCAATTTTTCCTCAGCCTAGACAAGAGTAG
Bo227	T/A	3rd	AC	CTAAAGCCCTTGCTTTACGGGCCTT	GGACGAGATGGAGAAGGAGATGGAGAAC
Bo228	T/A	3rd	CA	CATATTCAAAGACGGTGGCTGTGAAGGTATT	CCCAACTTGGTGAGCTTGTCTCTGTTTTT
Bo229	T/A	3rd	CA	CATGGTCCGTGAAGATGTTGTTGGAATACT	TTGTGAATGTTTTGGAACATCGTGGAGA
Bo230	T/A	3rd	CA	CATGGGGTATCGTAGCCGTAATCGAAT	ACGCCTACTGCGGTTCCCAGCT
Bo231	T/A	3rd	CA	CATATCCACAGAGCAGAAGGAGATGTTGACT	TTATAATCCACTCAGGGGTAATCTTATCCTCGC
Bo232	T/A	3rd	CA	CATTCAGCTATTCCATCTAAGTGATCCATTCAAAT	GCCAAACTGCAAAACTGCAAATTTAAATAAAATAAA
Bo233	T/A	3rd	CA	CATAGTCTTTTTGGCCTCACGAATCACACT	TGGAGGCTAACAACGAGTTTGCGG
Bo234	T/A	3rd	AC	CGTTGCGCATGGTCTAAAATGTTACGT	GTAATTCCAAAATACATTCCATTCAACAGTTGGAC
Bo235	T/A	3rd	CA	CATCAGTACCACCAATCACCATATCCTTCACT	TCATAAAAATGAAGTCTTCAAACGTCAAAATAACCA
Bo236	T/A	3rd	CA	CATGGAGGTGCCTCTGGAGTTGTGATT	TTTACAAAGAACAAAGGGGAAACACATAGTTTTGTT
Bo237	T/A	3rd	CA	CATCTTCTACCATATCACATGTAGATGATTCCTACT	CATATAAAGGGGATTCTCCTTCCTCTGTGGATAT
Bo238	T/A	3rd	CA	CATGATCTAGGCACATGTTTTTGAATTTAGCAAT	GTTCTCCTCCGGTCAATGCAACAAAGT
Bo239	T/A	3rd	CA	CATTCACGGGCCGCCACATT	ACGATTCTGTACACTAACATATGTGAAACTACGTGG
Bo240	T/A	3rd	CA	CATTCCCTTTGAGCTGTGAAGATAAATGGTTAAT	CTCTTCAGGACAAAACACAGCTTCAGCC
Bo241	T/A	3rd	CA	CATGCCCTTAGCATATCCTCCAAGGTCTAAT	TCCCACGACCATGAACCGGAAG
Bo242	T/A	3rd	AC	CGTTCTTAAGGATACCATCAAATCCTGCCAT	ATTTTCTTTCCAAGAACCATTTGTAAAACACCAA
Bo243	T/A	3rd	AC	CGTTGAATGCTCAACCCACATCACAT	GGCGTTCTATATGTATCTTACGGTTCAGACCAA
Bo244	T/A	3rd	AC	CTAAAGTAATAATCTACACACTTGTGTTTTGTGCTT	AACTGATTCCCGAACCGATCCAAAAA
Bo245	T/A	3rd	CA	CATTGATCGACATAGCCTTACCTGCCACT	CAAGTGTGAATAGTTGACAGGTTGATCCACTTTAG
Bo246	T/A	3rd	CA	CATAGGAGGAGACACGAGTCACCTCAAAACT	TCTGATCTTGCCTCCGCCGG
Bo247	T/A	3rd	AC	CGTTGATTAGCTTGACAAAAGAATAGAGAATCACCT	ATTGGTCCTTTTTGGAACTAACTATGTCTCACATG
Bo248	T/A	3rd	CA	CATAGGTTCATGTTTCTACGAGGTGGTTTGTATT	CATGTAGAAATATTGACTCTGGCTCATGTGTTATGA
Bo249	T/A	3rd	CA	CATGAATTAATCTGTCTAAGACCATCTCCAATGAAT	ATGACAAAATTGTGAATCACACATGGGATAAAA
Bo250	T/A	3rd	AC	CGTTGGAATATTTTGAAAACTATATAAACCTCACGT	TGACTTACTAATTAGAGGTTTGAAATTTTATGTCGC
Bo251	T/A	3rd	AC	CTAACCCATCATAGCTAACTCTGAGTGCTTCCT	GATGTTGGAGTAGAATTCTCGTCGTTACAAAAGAC
Bo252	T/A	3rd	CA	CATGGCGTTTGATCAGAGGCTTTAGATTAATT	TTGTTCACGCATGCATCTCGTTGTC
Bo253	T/A	3rd	AC	CGTTGAAGTCTCCAATTATAAACCAAGGTCCT	TTATCCATTGATATTAAATCAGCCTTGGACATCA
Bo254	T/A	3rd	CA	CATATTCCCAGGTATATGGAGCATAATATACAGAAT	TGAATTCGTCAGGAAAACAACTGTCAGAATTT
Bo255	T/A	3rd	CA	CATCAGTTGAGTTTGGTAATTTTAGGGATCCAAAT	AGTTATCCTTCTCTTTCCAGTGGAATCTCCTTG
Bo256	T/A	3rd	CA	CATGTGTGGACACATTCAGTACTTATAGCCTCAATT	CTTGCAAGGTGACTTCTCGCAAGTTCTTAAT
Bo257	T/A	3rd	AC	CTAACAATAAATGGCACCAAAACTATGTCTTCCTT	CTAGAGTTTTGCTTTTTGTTTTTGGGTTTTATTGG
Bo258	T/A	3rd	CA	CATGTTGTTGTCGATGACATTTTATACGGGTATT	TTAAAGCGGGATGAAATCAGGTCGAAA
Bo259	T/A	3rd	CA	CATGATGTTGAAGCTCTTATTCAGATGATTGAGATT	GACCCTGAGAGTTACTGCAAACTTGTCCTTATCT
Bo260	T/A	3rd	CA	CATTCGCTTTACCTACTCTTGAGAGGTTGCTACT	AACACAAGAAACACGAAAGATTTAGCAAAGCA
Bo261	T/A	3rd	AC	CTAAAGATCCATCAGCTTCTTCATTAGTTTTATCTT	ACGTTGGTAATATAGCTCTTGTCACTACAGCAAAGA
Bo262	T/A	3rd	AC	CGTTCTCTAAGGTGTTGAAGAAGTATGATAAGGCAT	TGAACGTAGCTTCAACACGCTCCATG
Bo263	T/A	3rd	CA	CATGTAACTGATGTGCAGAGCGTGTATGACT	ACTCGTATCAAGTCATTCAGAGACCACAACG
Bo264	T/A	3rd	AC	CGTTCTGATTTTTTTTTGTCTTATAGTTTACATCAT	GTCCAATATAGCCAATTTAGGGTCTCGGC
Bo265	T/A	3rd	CA	CATGTGCCCAGTAGAGCCCCGTACT	CGATAGTGAAGATCGCATGGTCTTCTTGA
Bo266	T/A	3rd	CA	CATGTTGATACTATTGAAAGAATCTTGGATGTTATT	GATAAGTTTTCGGAATCTTGTGAACCAGTCTTG
Bo267	T/A	3rd	CA	CATTCTCAATTATTCATTGAACTGCAGTTTTGTAGT	CTGATTCCACGAGGAGCAAAAACTTTGA
Bo268	T/A	3rd	AC	CTAACTAGCGAGCAAACACTATCAAGCAACCTT	GCTCTTGATGAACCTATCAGAGGGATCAAGATA
Bo269	T/A	3rd	CA	CATAGTACTAATGAGAATTGATCGATGCCGAGAAT	TTACTTGTCGAAGTTCATTTTCTCCAGGCTTTA
Bo270	T/A	3rd	CA	CATTGAGTTGATCCAGGGGTTTCCAAT	CAACACATGACTAGACTCCCCGCACA
Bo271	T/A	3rd	AC	CTAACAGATGATTTCTGGTCAAACCCCCT	AAGCTTAAAAGAAAGCTTAGTAATGCTTGTGCTGAA
Bo272	T/A	3rd	AC	CTAAAGAGTTTGTTTACATCAAACGCTTAGCCCT	GGAATGAAGGAACTACTTTCGAGATTGAGACTGT
Bo273	T/A	3rd	AC	CTAACGTTGAAACATTTTCATCAAGTGATTGTCAT	ACAGTTGATACGTACGTTTCCAGTATGTACAAAAAT
Bo274	T/A	3rd	CA	CATACTCCAGAAGTAAATGATCTTGATATGCTGACT	TAACTGATATCGGTAAACAATAAATTAACCTACCTG
Bo275	T/A	3rd	CA	CATGTGTCAGTTGATCAATCTAATTTTTTAGTGAGT	TCTCAAGAAAGAGTGTTGATCCACTTAATACCCA
Bo276	T/A	3rd	CA	CATCAGTCAGGGGCGAAGCCAAAT	CGTTTCATTAATTATGTTTTTGATAGATTGCACGTT
Bo277	T/A	3rd	CA	CATTGACTATCTGGAAACCTATAGCCCAGTGATT	TGTGAGTAGATGAACAATGACGGGTCCTTTA
Bo278	T/A	3rd	AC	CTAACCTGCTCTTGTTGATGGATTCCTACCTT	ATTAGTGCTCCAAGCATTGAACTTCTGGC
Bo279	T/A	3rd	AC	CGTTCTTTTTTAAGTTGAACAAAACACATCAATCCT	GGTGCTGTGGTTACGTAGCACATTTGAAC
Bo280	T/A	3rd	CA	CATTGATCGGACTGATAAGCGAGAAAACACT	TGACTCTACAGAAGTCACATTCACAAATTGGAAA
Bo281	T/A	3rd	CA	CATGAACATTCTCTTATACCAAAGAAAACTGATAGT	AACTCTGAAACGGAGATCCACGGAAATC
Bo282	T/A	3rd	CA	CATTGAGGCTTGTACGGTATTTAAAGGGAACT	TCGTGCGCTCATGGAATACTGGG
Bo283	T/A	3rd	AC	CTAAATGAAACAGATTTGGGTCAGATTTGTACTCCT	GATGCCTCGTCGATCGAAACCAAA
Bo284	T/A	3rd	CA	CATCTTATTTGGTCAGATGTTTGGTCTCAAAACT	TGACTTACCTAGGATTTATTCGATTAGTTGATTGGA
Bo285	T/A	3rd	AC	CGTTGACATCAACTACACCGAATTTGCTT	TTTATTTTTGCAGGTTGATTATGACGATGATGAT
Bo286	T/A	3rd	AC	CGTTCTCTAAATGAACTCTCCAGTCTTCAGCCT	TATCGTCTTCCATCTCTCGCTTCCTCAGT
Bo287	T/A	3rd	AC	CGTTGAAGGTTCGGCTATTGTTTAGTTCGT	TTTATTTTTGGAGCCTATAAATAGCTCATTCCTCTT
Bo288	T/A	3rd	CA	CATGTTTTCAGCTTTTTCACCTGAGTCGAAT	CACAGAAATCACAGTTGAAGCAAAGGCA
Bo289	T/A	3rd	CA	CATTCATTTTCTTGTTACGGGTGTGATCAACT	ATTGTCACGGGAAAATTCAAACGCAGT
Bo290	T/A	3rd	CA	CATGGCTGCGTGATTTGAACTGGATT	TACGTGTCCACCACCTAAACTCCTGGATT
Bo291	T/A	3rd	AC	CTAAACATGATTTATAGCAGTCACATTATCTCTCCT	TTGCATGCACCACACACATCTTGC
Bo292	T/A	3rd	CA	CATTCCTGCTATGGTCTGTGATCCGAAAT	TCATGAAAAATATTCCTACACGTCATGTAAAAAGGA
Bo293	T/A	3rd	CA	CATTCTTCCTCCACATAAGGGACACCAAAT	GGATAGCAAGACTAGTCTAAGCACCCGGATTATTAT
Bo294	T/A	3rd	CA	CATGCCAAGTATAAGTTTCATATTAGAGACAGCACT	TATTAGGAACACTTGAAAGAGGCACCCACA
Bo295	T/A	3rd	CA	CATAGTACCACGAGTCTCTCTCTTCCCTGTAGACT	GTGTTCGACAAAATTCCCTACTGGTGTATGTTT
Bo296	T/A	3rd	CA	CATCTTCTACTGGCTGAGTTTCTTCCTCAAAACT	GTAAATGGTCTCAAGCGGCATGGTTATAAGTT
Bo297	T/A	3rd	CA	CATTGAGATCTAATCATAAAGCCTGTTTCCAAAATT	TTTACGATACCTGCTGTAATGGACTCCGTATTC
Bo298	T/A	3rd	AC	CTAAACATGATGGTGTATTTTTCTTGATAATTACCT	GTATGTGATCTATCTCCCTTCTTCGATAACGTCTG
Bo299	T/A	3rd	CA	CATGGATTTGACCCAGTTTTACCCATGATT	CACACTTTGCCTCTAACATGTTGGAAAAGC
Bo300	T/A	3rd	CA	CATTCTTCTTCTTGACGACGACCGGATT	CGACTCCCCGCATCAATGCAGTA
Bo301	T/A	3rd	CA	CATGCTCCACCTCTTTCGTAAACCAAATT	GCGTCATCGTGGGCAAGTCTCAG
Bo302	T/A	3rd	CA	CATAGAACGTGATTTGCCATCGACAACTATT	ATCTTACATTGTTCTGCCTGTTCGTTCTTCAAT
Bo303	T/A	3rd	CA	CATTAGTAGTTGTGCTTGATGTTTGTTGGTTTTAGT	AAAATTTTCTTGCAAAAATGAACGTGGTCTTAGTTA
Bo304	T/A	3rd	AC	CGTTCTGAACCACTTACATATGAAGTCCCCT	CGGCAATCTCTCATGCTCACAAAGGTA
Bo305	T/A	3rd	AC	CTAAACACCAAAAGAGGGGGAATCCCT	TGCCTTGACTTGATCTTGCTATCTCCAATC
Bo306	T/A	3rd	CA	TCTCTATGATACTTGGACCACACGGTCATATT	TGAAAGAATTTACATATTGAATGAGAGATAGGTTGC
Bo307	T/A	3rd	CA	AGCTTCGTACTGTTGGAGTATCGAGTGTAAAGT	CACAGCATCTGGATTTCAAGGATTATGACC
Bo308	T/A	3rd	CA	TCACAGGTCTTTTGATTGAGAAACTTGGTAAGT	GAAAGTTCTGGAATATTGGTCAAGCCGG
Bo309	T/A	3rd	CA	GCTCAACTCATCGTCGGGATAAATTCTACT	AATTTGGACTTGTTGGAGTTGATGATAATGACC
Bo310	T/A	3rd	CA	GATTCTCGTTTGATAAACAGATTGGGAGAGAAT	AGAGATGTGGTGATTGATGGGTACAAAGATGT
Bo311	T/A	3rd	CA	CGGGCAATGACAAATAATGTTTTACGAGT	TGAAACCTTTCTCCATTAAATCTTGAAGCTGTTT
Bo312	T/A	3rd	CA	CACCGTAGAGGATATGATGCGGATGTATT	CTCCTTTCCTTTCTGAGCTGACATTTTCAGATA
Bo313	T/A	3rd	CA	GAAAACGTTACGGTACTGGCTTCCTTCTAAT	CCACTAATGGAGAGGGATCTTTGCCCT
Bo314	T/A	3rd	CA	GGGTGTATCACGTGTTAATAACTCACCGTGTATATT	TTAGAGATAGCTCGAGTTCTTAGGGTTGTGGC
Bo315	T/A	3rd	CA	TCACTATCTACAACACCTTAGTCTTTAGCGTGAAAT	TTTCGGCTCCGGCGGTACATC
Bo316	T/A	3rd	CA	TTAACCTTTGTGGCAGATAAACAAACTGAGATAAT	TTATCACTCTCTGTGTATCCAGTGTGTGAGTGC
Bo317	T/A	3rd	CA	TCTTGTCTGAGACTCCAAGATTTGTTTTAGTAGAGT	TGGTAACCCAAACAAAGACGCCACA
Bo318	T/A	3rd	CA	GGTCGATGTGATGGCGACTTCATT	GATTAAAGTATCTACAACAAATTGACACATGGCCC
Bo319	T/A	3rd	CA	ATCTCTTCTTCGTGCATTCGAATCTTTATATTAACT	AATTCATCTCTCTGGGATACAGCCACAGG
Bo320	T/A	3rd	CA	AATCATAAATTTTATGTCGTTTCTTTGAACCTGAAT	CTGAGCGAGCTCTTTATTACTCTACCAAGTGATGT
Bo321	T/A	3rd	CA	CAGATGTCCCAATAGACTAGACGTCCTTACAGT	TATGCTGGAGATGTAGACTGCAGAAGATCTATGAC
Bo322	T/A	3rd	CA	TCACACAACTTTTAGACGAAAATGGAAATATGATT	AGCCATTGTTCCCTCAAAAAGAAATTGATTAAC
Bo323	T/A	3rd	CA	TCCGAAACCGATCTGAATCCGATATT	CCAAATAAAAGAAAGCATAAAAGGAAAACCAAGTTC
Bo324	T/A	3rd	CA	CCTGATCCTCATTCGGAGATGGTGATAGT	GATATTCTTTAGTGACAGGTCACTCATAACCGCATA
Bo325	T/A	3rd	CA	GATAGTTCACCATTTATTCATCAGGGGCTTAAT	GAAGGCATCCCTCCGGATCAGC
Bo326	T/A	3rd	CA	CGAATTTCCCGGCATCTATCTCCAAT	AAATGACACAGTAAATAGAAAAGGAAAAGAATTGCA
Bo327	T/A	3rd	CA	AGAGAGTATGTCGAGAATGAGTTGGTTGAAATT	AACTCACACATTATGCATCACAATATGCATCAC
Bo328	T/A	3rd	CA	TTGCTACCAACCTAGTTTCACAATTCACACTACT	AATCAGCTGTCGCATGTTTCTAAGAAATCCTAA
Bo329	T/A	3rd	CA	TCGGATTTCCAAGTTCTTTGTTCCTCTAGT	CTTTCTAGAGCTTGACCACCCTTTATCAGCA
Bo330	T/A	3rd	AC	CATTCTTCGAGATTCTTTGATTCCCAAAAACT	CATACAGATAAAATAAGATTTCCTACGTACGACGGC
Bo331	T/A	3rd	AC	GTTTTGCTAAATATGTCACGAAAAACAATTCTAAGT	CCTTTCTTAATTTGATCTCTCTTGGTTGGAGCT
Bo332	T/A	3rd	AC	TGGGTTATATGGCGTTTGGGTTAAACAGT	TAGGCCCATAGTCCATACGAGCATGACTT
Bo333	T/A	3rd	AC	AATCGGAATACTAAGCAGAGATTCCAAATCGAAAAT	CCGTCTCTTCCGAAAACTTCTCGAATCTTA
Bo334	T/A	3rd	AC	GGATTATACATCAGACCTCGTGCGTTGAAT	GTAACCCTTTTTCCCGAAAGGGTAGCC
Bo335	T/A	3rd	AC	TCTGAATCTGAAGTTGAGAGTGACGACAACT	CTTTACTGAACACTTGTTTCTTGTTCCCCTACTTG
Bo336	T/A	3rd	AC	TCACCAATGCCTGGGTTCCATCACCACCCACCAAGT	CAGTTTCAAAATAACAACAACCCCTAGCCAA
Bo337	T/A	3rd	AC	CTTCCTCAGGACAATCACACACCTTGTAAT	AATTTTCTTGGTCCGTAAATTCATGCACG
Bo338	T/A	3rd	AC	AAACCGGATGATTTCAGTAAACCAGACACT	CTCAGTAAAATCCTTGTCACCAACACCTAAAGC
Bo339	T/A	3rd	AC	AAACGTCTTTCAATCCTGATACGCTGAAAT	AAGAGAAGAGCTGAGTAGTGGATTGGCGAT
Bo340	T/A	3rd	AC	GGATTGTAGCATCCAGCCTTGTTCTCTATT	GAGATCCCAACAGTTGTGAAACGTCAAGA
Bo341	T/A	3rd	AC	GAACCCCTTTTACCTCTCTAGCTTCTCTTTAGAATT	ATGATTCAGGGATCTCCATGTCCGC
Bo342	T/A	3rd	AC	TGAGCTAGAGCGTCTCATCATCTTAACCACT	ATGGAGCTAGTGTGCTGTCCTGCGA
Bo343	T/A	3rd	AC	CCGCTTGCCGCATATCTTCAAAAT	AGAGTTTACAAAAGCAAAGATCCATCCAACATCT
Bo344	T/A	3rd	AC	CTGAGGTTTTCTCTGTTTTGTGGTATACATGACT	GCCACTTTGCAGCAAGGCTTATTACTATTATGAT
Bo345	T/A	3rd	AC	TCCACAGGCCATTGTTTTATCTAGACCATT	TTATGGGTATTTAAAATTATGGGAAACTCACACCAA
Bo346	T/A	3rd	AC	TGGAGACAATCTTGGATTCATTGCAACT	TCCATGGCAAGACCACGATACTCAATAGTT
Bo347	T/A	3rd	AC	CTTACATAGTCGTCTAAGAGTCGGTTTCATTAGATT	CCTAAGGGGAGCCTGCTGAGAATGAG
Bo348	T/A	3rd	AC	ACAAGATTGTTATATGAGTGTCATGAGAGGTTTATT	CAGGACCCGTTCCCGACTTTTTCTT
Bo349	T/A	3rd	AC	AGTTTAAACACGCCAAACAATCTTAATTTATTCAGT	TATGAATCGAATTGGGTTGATTGATAAAGAATGA
Bo350	T/A	3rd	AC	TGTACTTCACCATTGCATCTTCTCTTGTGAAT	TTTCTTCCGTTTGGCACCTAGCTGG
Bo351	T/A	3rd	AC	GAATGCCACAAACACAGATCTAAATCACCTAGT	TTAAGGCACGACGAAGTTTGAATTTTCTCA
Bo352	T/A	3rd	AC	CGACAGCAGATAGAATGGGTATCAGTGAAT	TGTGATCCTGAATAACACAAATCTGATCAGTCA
Bo353	T/A	3rd	AC	GGTGCTTAGCTTAAGGTCTTCCCAAGTGAAT	TTTGAATTGGAGAAATTAAAAGAATCTTTACTCGAA
Bo354	T/A	3rd	AC	TGCATGACTACTTTCTCCGACATCCCTAGT	TAGAGATTTTTGTTACGGTTAACGGTCGATTGTAA
Bo355	T/A	3rd	AC	CAAAGCGCTCTTTCCTGCCAAAAT	GCCTGCCTGACTAACAGGCATCCTC
Bo356	T/A	3rd	AC	ATCGTGATACATAAAGTAGTGGAGATTCACTAGAAT	AAAATCAAGCTTCTTACATCGCAATTTATCTTGG
Bo357	T/A	3rd	AC	GAGAATTCACCTTGTGTGTGTGTGAACCT	TGCAACCTAAAATGATCATAATAAGCTAAAGGATGA
Bo358	T/A	3rd	AC	TGAACTAGGTGTGGTTCCGAGTATTTCCAT	AACCTGAACATCATATCATAAAAGAAAAGTCTCCCA
Bo359	T/A	3rd	AC	CACTTCTAAACCCCAAAGTACAAAGATTGTTTTCTT	GTTGAACAACCGCCTTTACAAGAAGATTCC
Bo360	T/A	3rd	AC	ATTATATACATATTATATATTTTCTTACAATATCTT	TGTTGCTCTCTGTTTGGGGGTTGTG
Bo361	T/A	3rd	AC	TAGTATATGTTTATTGAAGAATGCTAAGACCATCAT	TCAAAAATTGGAATCAATGTTCTTCATCAAGG
Bo362	T/A	3rd	AC	GGCCCGTGAATGGTCTTTTTTTTTTTCTT	TATAAGCATGCACAATACTTGATGTTTATGACGGT
Bo363	T/A	3rd	AC	CATGCCTAGGAAAGTTCACAACAAAACTATTTCCT	CCTGCAAAAGCACTGTAAGGAGTTTAATATGGTT
Bo364	T/A	3rd	AC	CGCCCTTGGTCCTATAACCACTGGACT	CAAGCAATGGAAACATTTCTTATGGATCCTTT
Bo365	T/A	3rd	AC	GTTGACTGAATTTCGTTCAATCATATTTTTCCAT	TGGATTCGTTGAGATCCAGAGATCTATTGAAA
Bo366	T/A	3rd	AC	AATATGAAAATATTGTTTTAATGCATAGTTGCACCT	GTTAACAACCACTACAAAAATATTGAGCTTTTCGGT
Bo367	T/A	3rd	AC	TGTTCTTAGTTCAAATTTCAATGGAAAAAATGTCTT	TCCAACTGGGGTTCTTCCCGTTG
Bo368	T/A	3rd	AC	ATCAAGACGAGAATGTATAAATCATTTAACCTAACT	GCTATGCATGAAATCGATTAAAACCCTAAAGCT
Bo369	T/A	3rd	AC	GACTCTCTCTCTCTCTAGCCGTCGACCCT	AAGTCCAAGTAGCCCAAGTGCGTTCC
Bo370	T/A	3rd	AC	AAACCCCAAACCCCATCTTCCTTACCT	AATTTAGTCGTGTAGGCTTGTGACTAGGGCAT
Bo371	T/A	3rd	AC	GATCCCTAAGTATTACATCCGAACCTCTTATTCGT	GGCCACAAATCATTGACCAATAAAGAGAAAGTA
Bo372	T/A	3rd	AC	CAAGAAACAAATATGGAATGAAGATTTTTTTTTCTT	AAAATAAATCTCATAATTTGCTCCGACTGGTGAC
Bo373	T/A	3rd	AC	AGTGGTATAACTTCTTCATCCCAACTCCAGCTT	AACTGGAATCACATGATTTGAAAGTGGGATAAC
Bo374	T/A	3rd	AC	AAAGCATATATATAAAATAGCGGAGATTGATGAAT	CCTACTCCCTCCGTTTCAATTTAAATATCGTTCT
Bo375	T/A	3rd	AC	CAACGAAGCATTAAAATATAATTTTCATTTTTTCAT	CCTAATCTCAAATACCCTTTTAATCTCAAATACCCC
Bo376	T/A	3rd	AC	AAAAGGAAGACACAGTAGAGAGGAAGTTTCAACAAT	TGTATGTATGTAGTCATTGTTGCGAGAGAATTTCAC
Bo377	T/A	3rd	AC	CAAGTCACGACATTCTTATAAAACCTAACCATTAAT	CTAGTATCGCCAAGGCGCTGGTTGT
Bo378	T/A	3rd	AC	CGCCATGAGGAACTCAAATCCATCAACT	AAAAGCGCTTTCGATGGGATGAATAATCT
Bo379	T/A	3rd	AC	CCTACGGGAAGCGGAAACGGATATT	GGCCTTGTGCAAGGTAATACCAAAGGTTTA
Bo380	T/A	3rd	AC	AACCCGTTACATGCGGTTCCGATT	TTGGGGACCCTAAACCGAGTTTCAATT
Bo381	T/A	3rd	AC	GAGTTCCAATATCGGATGCCTAATTGGAAT	AACTTCCGGATACTTGAGAGATGTATGGAAAAGA
Bo382	T/A	3rd	AC	GCTTTGAGTCCAAACCAAGAAGCCTAGAAACT	ACGATTCAAAATCAGGATCAATTATGGGGTTAT
Bo383	T/A	3rd	AC	TTACCAATAACAAATCTAACTCGGAGGAACTTTATT	TTGTCTGCTTGGTTAGAAGAAGCAAACTTGAC
Bo384	T/A	3rd	AC	AATATTTGATTTTTGTTCTACTTTTGAGTCGCTACT	TGATGTTCACATAAGGGAAACTCTGAGCAGTAAT
Bo385	T/A	3rd	AC	CAAACATCGTTTCAATGAAACTAGAAAAGGTTCCT	ATCTCGACTCTATGTCTGTTTGCGAATAAGATTTCT
