# Supplementary material for: An improved allele-specific PCR primer design method for SNP marker analysis and its application
Source: Plant Methods. 2012 Aug 24;8:34. doi: 10.1186/1746-4811-8-34 (PMC3495711; doi:10.1186/1746-4811-8-34)
Supplement: Additional file 3 — 24 primer pairs designed based on the SNPs between sesame lines 28-31 and ZZM2289. [file 1746-4811-8-34-S3.xls]

## Sheet: 分析
Primer Name of 24 SNP primer pairs from sesame	SNP types	Mismatch site closest to 3'end (SNP site) of primers	Mismatch base pairs in mismatch sites	Forward primer(5'-3')	Reverse primer(5'-3')
Marker6356	T/A	3rd	GA	GGCTGGACTTTGCAAGGCAGAGATAGT	CATCTGCCTAAGTGTTGATGTCTTTCTAGTAACCC
Marker6157	T/A	3rd	GT	TTGGTAATTCTCATGCCTTTTTCTGTCAACTCT	AAGGGATTTATCTGTATTCATCACGGCTTTTG
Marker57550	T/A	3rd	TG	TCCATCCATATCCCAACAACAAAGGCT	GAGTCGTCGGAAGCGTTCGGG
Marker5549	T/A	3rd	GT	GATCCACTTATTTACATACTTGGAAAAGATCTGTAT	TTATTCTATGGTTGCAGAATTGGTCAGTTGATG
Marker5246	T/A	3rd	TG	GAAAGGGCGTAGAGGAGGATAGAGAAAGCT	AATTTCGGAAGTGCCACGTAAAGAGCTAAA
Marker50168	T/A	3rd	AC	ACCCTTGAATACTTTAAAGAATGAGAAAACTATCCT	GATTGGGATCCACTTGAGATTGCTGATATG
Marker49133	T/A	3rd	TG	AATCATCTGAAACACTTTAAATTTTTGCCTAAAGCT	GCTTAAGACTGATCATCATTGTAGCAGCAAACTAAC
Marker40121	T/A	3rd	TG	CATCCCCATTAATGAAGCTGATCATCGTT	GAAATTTTTGTGAGCAAAGTTGTTTTACTTTCACCT
Marker39637	T/A	3rd	GT	AGGGATCTCCAGTTAAATACAACTCCAAAAAAGTAT	GAAGCTCTAAGCAGTGAGTATAAAACAATCATGTGC
Marker36098	T/A	3rd	TG	GATGGGTCCAAAACTTCAGCTAATGAAGGT	GGTTCCCATCATCAAGCTTGTAGGAAAATTTA
Marker34896	T/A	3rd	TG	AAAGAACAGATATCGATCAAAGATCACCAGATGAT	TCGTACATTGAGGTTTTGGAAATAAAGCCC
Marker33786	T/A	3rd	AC	ATTTGACTCGATGTGAGCATTTCAATACCCT	GATTTGGGATGTGATGTGAATAAAATAAGTGGG
Marker32330	T/A	3rd	CA	CGCCGATTCATTTTAGAGACAGAAAATTTCATT	TGAGAATATTTCGTGGAAATTTCCCCACT
Marker26981	T/A	3rd	TG	GGGCAACAGGTGGTAAAGAATTGAGGT	AACCACAGAAGAGAGTATTTGTCGACTATCTCAGG
Marker26921	T/A	3rd	TG	AAATGATCCTCAAACTATGGAGGAATGTTGCT	GGATTCTCATGTAGATTTCTATATCCAATGACCCA
Marker25490	T/A	3rd	TG	AAAATTGATTGATTATCCTAGGGTGATTAAAAGGAT	TTGGGTGTCGCTGGATGGGG
Marker24132	T/A	3rd	TG	AGGAATCTATCATGATCAAACATGATTACAGTTGTT	TTTTCTAATAGATGAATAAGCTGGGTTTGAGGACTG
Marker24068	T/A	3rd	AC	CCATAACTTGTATTCTTCCTAAACCAGTTCCTCGT	CCAGATCAGTTTTAATACCAAAACCGGCA
Marker23332	T/A	3rd	CA	AATTTCCTCAACCATATCAAACTGGGTCAACT	ATGTTTGTTTTGGATGGTTCAAAGTATCCCTC
Marker22397	T/A	3rd	TG	ATTTGAGCTTAGTTTATCAAATAAAATTACACGCT	TCTTTTATGCAATCATTGATTAGGGTTTAGGGTTT
Marker19004	T/A	3rd	CA	AGATCTTGCAGGATTGATGCAGCAGTTATT	TTCCAATGTGGTGGCACGTCCTC
Marker13299	T/A	3rd	CA	TGAGACATGTTCTTCTCCGACAGGTCAGT	CCAGTGGTTTTGGTGATAGTTTCACATCTCATAT
Marker11811	T/A	3rd	GT	GAATAATTGTTATAGGCAATGACAGTAAGAAGTTCT	CATACCAATGTACAATAATCTAAACCAAACACCGAA
Marker10093	T/A	3rd	TG	TGAGGAGCAGGTTAAGAAGTAGAGAAAGAGGAGTT	GAAATTGGTAATGTCCATTCTTATCAACATGGG
